# Supplementary material for: cis-Bis[(4-nitro­phen­yl)cyanamido-κN 1]bis­(1,10-phenanthroline-κ2 N,N′)nickel(II) methanol monosolvate
Source: Acta Crystallogr Sect E Struct Rep Online. 2012 Mar 14;68(Pt 4):m417–8. doi: 10.1107/S1600536812009890 (PMC3343823; doi:10.1107/S1600536812009890)
Supplement: Supplementary file 2 [file e-68-0m417-Isup2.hkl]

# 
# h,k,l, Fc-squared, Fo-squared, sigma(Fo-squared) and status flag 
# 
data_I
_shelx_title ' KHC73H in P-1' 
_shelx_refln_list_code          4 
_shelx_F_calc_maximum      125.25 
_exptl_crystal_F_000       790.00 
_reflns_d_resolution_high  0.7289 
 
loop_ 
 _symmetry_equiv_pos_as_xyz 
 'x, y, z' 
 '-x, -y, -z' 
 
_cell_length_a    10.0193 
_cell_length_b    11.3070 
_cell_length_c    16.4026 
_cell_angle_alpha 103.541 
_cell_angle_beta   92.961 
_cell_angle_gamma  99.766 
 
_shelx_F_squared_multiplier     1.000 
 
loop_ 
 _refln_index_h 
 _refln_index_k 
 _refln_index_l 
 _refln_F_squared_calc 
 _refln_F_squared_meas 
 _refln_F_squared_sigma 
 _refln_observed_status 
   1   0   0     5303.36     5007.66     61.51 o 
   2   0   0       26.11       10.53      8.12 o 
   3   0   0     5152.61     5453.47     50.14 o 
   4   0   0     1256.76     1160.05      8.84 o 
   5   0   0      101.79       79.48      5.03 o 
   6   0   0      228.27      221.90      5.75 o 
   7   0   0       80.86       75.89      5.98 o 
   8   0   0      234.43      260.79     20.22 o 
   9   0   0      227.24      222.00      7.47 o 
  10   0   0       18.97       26.75     10.88 o 
  11   0   0       48.74       50.32      9.06 o 
  12   0   0       58.86       51.82     13.78 o 
  13   0   0        2.64        5.98     12.91 o 
 -13   1   0        1.73        7.60     12.49 o 
 -12   1   0       86.38       67.77     12.51 o 
 -11   1   0       87.38      100.86      8.67 o 
 -10   1   0        1.38       -0.05      6.43 o 
  -9   1   0       46.65       36.38      6.02 o 
  -8   1   0      240.27      248.35      8.47 o 
  -7   1   0      848.40      903.37     22.74 o 
  -6   1   0     1114.78     1238.13     19.95 o 
  -5   1   0     1133.34     1184.42     11.54 o 
  -4   1   0     3999.97     3911.32     78.71 o 
  -3   1   0     3703.31     4303.59    132.74 o 
  -1   1   0      119.61      205.84     16.26 o 
   1   1   0     3254.65     3553.04     82.64 o 
   2   1   0     5215.84     5332.02     76.17 o 
   3   1   0     1603.44     1551.72     12.70 o 
   4   1   0     1093.49     1206.06     19.32 o 
   5   1   0     1541.15     1455.06     21.21 o 
   6   1   0      120.09      101.14      5.92 o 
   7   1   0       34.27       27.65      5.84 o 
   8   1   0       28.70       29.39      5.92 o 
   9   1   0       77.34       87.73      7.97 o 
  10   1   0       85.42       85.42      6.69 o 
  11   1   0        1.99       -0.11      8.17 o 
  12   1   0        7.38        8.31     10.63 o 
  13   1   0       12.84       33.14     10.34 o 
 -13   2   0       16.20       15.38     12.89 o 
 -12   2   0       16.45        8.74     12.17 o 
 -11   2   0       34.47       38.66      8.07 o 
 -10   2   0      150.35      169.36     11.35 o 
  -9   2   0       23.80       35.02     10.50 o 
  -8   2   0       79.75       78.19     10.39 o 
  -7   2   0      471.95      462.24     11.55 o 
  -6   2   0     3270.20     3456.58     20.21 o 
  -5   2   0      109.11      122.74      8.32 o 
  -4   2   0     2225.09     2234.20     15.62 o 
  -1   2   0     3834.78     3739.69     53.73 o 
   0   2   0      258.29      219.90     10.90 o 
   1   2   0     8902.24     9230.27    205.85 o 
   2   2   0      925.32      901.36     14.59 o 
   3   2   0       14.28       22.27      5.57 o 
   4   2   0      192.23      210.78      7.75 o 
   5   2   0     1795.60     1912.51     12.38 o 
   6   2   0      186.69      175.87      8.37 o 
   7   2   0       31.54       23.38      6.92 o 
   8   2   0       22.44       18.52      5.98 o 
   9   2   0       14.10       15.32      5.27 o 
  10   2   0      116.67      136.64      6.81 o 
  11   2   0        2.10        5.80      7.80 o 
  12   2   0        0.09        7.98      7.24 o 
  13   2   0        9.51       20.32      9.64 o 
 -13   3   0       22.56       12.18     12.74 o 
 -12   3   0        5.46       -8.60      8.60 o 
 -11   3   0       18.52       26.06     11.15 o 
 -10   3   0        0.82       38.17     10.39 o 
  -9   3   0       47.18       67.75     10.45 o 
  -8   3   0       68.64       55.21      7.84 o 
  -7   3   0       55.99       74.18     13.58 o 
  -6   3   0     3306.79     3154.37     15.23 o 
  -5   3   0       53.21       42.24     10.17 o 
  -4   3   0     1028.70      871.39     12.23 o 
  -3   3   0        0.41        8.20      8.01 o 
  -1   3   0    15687.67    16156.67     38.06 o 
   0   3   0      694.43      826.77     10.83 o 
   1   3   0      129.22      120.90      7.41 o 
   2   3   0       88.63       44.17      7.73 o 
   3   3   0      956.69      819.38     16.52 o 
   4   3   0       30.42       43.84      7.51 o 
   5   3   0      377.43      352.49      6.79 o 
   6   3   0      550.88      533.74      8.51 o 
   7   3   0      624.56      621.17     11.20 o 
   8   3   0      123.63      111.49      5.54 o 
   9   3   0       52.33       58.79      5.54 o 
  10   3   0      142.02      148.37      8.80 o 
  11   3   0        3.00       18.17      7.07 o 
  12   3   0       20.16       22.10      7.45 o 
 -13   4   0       20.17       18.66     13.03 o 
 -12   4   0        0.93        0.20     12.05 o 
 -11   4   0       48.25       57.04      8.53 o 
 -10   4   0       70.34       64.52     10.92 o 
  -9   4   0        0.95        3.37      7.10 o 
  -8   4   0      679.89      672.21     75.45 o 
  -7   4   0      258.07      223.03      7.09 o 
  -6   4   0     1155.77     1168.27     11.73 o 
  -5   4   0       30.93       56.04     10.32 o 
  -4   4   0     2248.58     2273.31     16.54 o 
  -3   4   0      605.06      685.65     13.26 o 
  -2   4   0     5389.57     5155.82    355.99 o 
  -1   4   0       29.22       43.96      6.56 o 
   0   4   0      306.80      276.16      7.48 o 
   1   4   0      224.41      265.13      7.29 o 
   2   4   0      707.88      666.07      9.56 o 
   3   4   0     4241.87     4276.85    105.18 o 
   4   4   0     1415.71     1369.73      9.73 o 
   5   4   0       40.12       42.14      7.18 o 
   6   4   0        3.25        8.13     16.63 o 
   7   4   0        2.17        3.07      5.94 o 
   8   4   0      335.50      334.47     21.90 o 
   9   4   0       24.99       30.65      6.70 o 
  10   4   0        0.26       -0.05      6.69 o 
  11   4   0       43.50       34.40      9.39 o 
  12   4   0       34.80       22.23      6.70 o 
 -13   5   0        0.43        7.51      7.28 o 
 -12   5   0       45.85       29.87     20.70 o 
 -11   5   0       13.21       15.57      6.71 o 
 -10   5   0       60.76       72.91     19.65 o 
  -9   5   0      106.67      101.69     12.64 o 
  -8   5   0      935.76      965.12     22.48 o 
  -7   5   0       90.55      105.80      6.36 o 
  -6   5   0        0.85        2.92      7.08 o 
  -5   5   0       70.35       65.34     10.46 o 
  -4   5   0     5058.31     5217.60     24.21 o 
  -3   5   0     9403.69     9648.40    170.63 o 
  -2   5   0     2248.75     2460.62     70.28 o 
  -1   5   0     2611.99     2705.88     49.39 o 
   0   5   0      979.09     1002.67     21.55 o 
   1   5   0      558.59      517.66     14.31 o 
   2   5   0      810.88      858.94     25.02 o 
   3   5   0      233.20      261.60      7.87 o 
   4   5   0      696.10      694.89      7.65 o 
   5   5   0      135.02      141.32      6.42 o 
   6   5   0      219.84      202.58      6.42 o 
   7   5   0       14.16       20.50      5.84 o 
   8   5   0      291.07      312.00      7.48 o 
   9   5   0       41.20       57.19      6.55 o 
  10   5   0       15.12       25.71      8.02 o 
  11   5   0        0.46        7.56      7.25 o 
 -13   6   0        0.86       12.37     26.68 o 
 -12   6   0       37.00       31.50      7.35 o 
 -11   6   0       39.66       41.02      8.46 o 
 -10   6   0      213.47      195.55     22.10 o 
  -9   6   0       75.62       64.66      8.72 o 
  -8   6   0      362.43      309.71     13.69 o 
  -7   6   0      155.42      150.43      8.09 o 
  -6   6   0      939.77      953.43     13.91 o 
  -5   6   0      169.69      151.06      8.07 o 
  -4   6   0     3493.54     3834.25    251.41 o 
  -3   6   0     2545.38     2646.51    109.79 o 
  -2   6   0      759.98      754.06     37.92 o 
  -1   6   0      872.79      951.46     70.05 o 
   0   6   0       71.98       95.79      6.89 o 
   1   6   0     1234.42     1258.77     37.36 o 
   2   6   0     1279.09     1188.97     52.07 o 
   3   6   0       27.88       22.67      7.08 o 
   4   6   0      147.98      153.48      8.65 o 
   5   6   0      200.71      198.12      9.23 o 
   6   6   0      225.22      214.12      7.51 o 
   7   6   0       13.46        9.93      9.60 o 
   8   6   0       44.56       36.50      7.31 o 
   9   6   0       59.32       58.41      5.92 o 
  10   6   0       24.17       22.84      7.15 o 
  11   6   0        1.19        5.22     14.65 o 
 -13   7   0        2.74       28.82      7.70 o 
 -12   7   0        3.45       23.06      8.88 o 
 -11   7   0        7.87        5.53      8.61 o 
 -10   7   0      299.25      307.35     11.99 o 
  -9   7   0      255.06      240.38     10.40 o 
  -8   7   0        4.32       -0.81      8.00 o 
  -7   7   0        4.43        5.26     10.64 o 
  -6   7   0        1.85        7.50      7.70 o 
  -5   7   0      110.23      106.47     10.88 o 
  -4   7   0        1.61       10.96      7.38 o 
  -3   7   0     1362.32     1446.72     17.27 o 
  -2   7   0      163.28      156.33      7.40 o 
  -1   7   0      267.16      237.01     20.28 o 
   0   7   0       33.57       31.31      5.78 o 
   1   7   0       67.54       68.89      7.21 o 
   2   7   0     1034.89      905.82     69.08 o 
   3   7   0      296.31      298.92      8.07 o 
   4   7   0        2.20       -2.01      8.49 o 
   5   7   0        4.46       12.80      5.01 o 
   6   7   0       93.76      121.75      7.50 o 
   7   7   0      157.69      160.02     13.19 o 
   8   7   0       29.80       24.82      8.00 o 
   9   7   0       18.71       18.59      8.29 o 
  10   7   0       25.88       31.33      6.49 o 
 -12   8   0        3.88       -0.76      7.59 o 
 -11   8   0        0.02       10.48      8.59 o 
 -10   8   0      150.79      120.42      5.91 o 
  -9   8   0      206.21      206.26      7.24 o 
  -8   8   0      353.33      352.67      9.55 o 
  -7   8   0      148.22      133.52      7.94 o 
  -6   8   0      359.21      347.94     11.94 o 
  -5   8   0     1661.57     1690.54     11.33 o 
  -4   8   0      366.79      369.19     13.24 o 
  -3   8   0        2.42       18.73      9.86 o 
  -2   8   0      334.74      331.33      9.76 o 
  -1   8   0      194.80      213.54     25.70 o 
   0   8   0       30.11       33.08      6.02 o 
   1   8   0      249.55      280.76     24.54 o 
   2   8   0       93.68      102.88      8.19 o 
   3   8   0      267.76      243.47     10.45 o 
   4   8   0      166.12      163.15      7.62 o 
   5   8   0        3.70       10.41      6.41 o 
   6   8   0       80.52       77.21     12.25 o 
   7   8   0       79.31       69.44     16.28 o 
   8   8   0        4.17        1.87     11.71 o 
   9   8   0        0.28        7.08     11.55 o 
  10   8   0        0.40       14.98      7.69 o 
 -12   9   0        9.73       11.04     15.90 o 
 -11   9   0       10.32        6.15      6.72 o 
 -10   9   0        3.14       -0.04      6.27 o 
  -9   9   0       21.31       10.57      8.90 o 
  -8   9   0       74.04      114.92     11.14 o 
  -7   9   0       39.35       39.43      7.64 o 
  -6   9   0       78.85       66.90      7.93 o 
  -5   9   0      748.06      730.97     22.75 o 
  -4   9   0      134.92      141.59      8.10 o 
  -3   9   0       59.35       62.47      7.57 o 
  -2   9   0        0.42        8.28      5.87 o 
  -1   9   0      316.75      300.03      8.11 o 
   0   9   0      488.74      494.64      9.03 o 
   1   9   0      675.52      691.64     10.82 o 
   2   9   0       14.47       15.03      5.18 o 
   3   9   0      107.17      116.51      6.17 o 
   4   9   0       90.19       80.04     12.14 o 
   5   9   0       71.14       89.82      7.43 o 
   6   9   0       14.29        3.72      9.70 o 
   7   9   0       61.66       59.95     11.68 o 
   8   9   0        3.24       21.04      7.13 o 
   9   9   0        5.93       20.71     13.53 o 
 -11  10   0       33.17       32.29      7.45 o 
 -10  10   0        2.05        3.71      7.16 o 
  -9  10   0        2.62       16.13      7.32 o 
  -8  10   0        7.63        9.58      7.95 o 
  -7  10   0      228.31      218.10     11.89 o 
  -6  10   0      102.38      104.06     11.28 o 
  -5  10   0       11.06       11.18      6.07 o 
  -4  10   0       51.50       70.92     12.30 o 
  -3  10   0       73.07       74.24     20.92 o 
  -2  10   0       55.11       69.73      9.48 o 
  -1  10   0       74.30       79.19      7.97 o 
   0  10   0      124.89      107.27      6.48 o 
   1  10   0       18.32       30.08      5.01 o 
   2  10   0       68.33       70.05      6.23 o 
   3  10   0        0.23       -3.32      7.46 o 
   4  10   0        8.78        8.98      5.38 o 
   5  10   0      244.84      246.99      7.03 o 
   6  10   0       19.86       16.06      6.72 o 
   7  10   0        7.60       -0.95      6.88 o 
   8  10   0        7.52        0.57      9.30 o 
 -11  11   0       22.75       17.95      7.14 o 
 -10  11   0       59.08       48.20     14.24 o 
  -9  11   0       19.86       47.28     12.30 o 
  -8  11   0       18.73       10.74      8.53 o 
  -7  11   0      344.86      300.15     12.67 o 
  -6  11   0      230.57      223.01     12.23 o 
  -5  11   0       13.95        9.76      6.32 o 
  -4  11   0      110.92      123.06     16.19 o 
  -3  11   0      284.56      267.82     10.56 o 
  -2  11   0       68.66       86.33      6.42 o 
  -1  11   0       44.23       62.54     14.51 o 
   0  11   0        0.82        4.07      6.57 o 
   1  11   0      146.71      148.40     11.16 o 
   2  11   0       59.64       65.86     12.72 o 
   3  11   0       13.70       20.83      7.75 o 
   4  11   0        0.08        6.99      8.15 o 
   5  11   0       87.80       94.33      7.21 o 
   6  11   0       34.40       26.28      6.38 o 
   7  11   0       12.97       16.86      9.27 o 
 -10  12   0        4.89       -0.19      9.60 o 
  -9  12   0       12.88       24.00      9.05 o 
  -8  12   0        0.15       -8.71      8.71 o 
  -7  12   0       24.78       39.67      8.51 o 
  -6  12   0       25.51       35.08      8.31 o 
  -5  12   0       21.30       36.48     11.35 o 
  -4  12   0       35.46       47.72     22.37 o 
  -3  12   0       18.19       19.64      6.46 o 
  -2  12   0      305.18      274.22      7.19 o 
  -1  12   0      157.80      168.87     15.54 o 
   0  12   0       45.24       59.67      8.09 o 
   1  12   0       20.09       31.26      6.43 o 
   2  12   0        0.34        1.36      6.75 o 
   3  12   0       66.51       69.74      8.44 o 
   4  12   0        6.33       10.04     12.38 o 
   5  12   0        7.26       23.71      7.28 o 
   6  12   0        3.87        4.69     17.71 o 
  -8  13   0       62.53       36.91     13.41 o 
  -7  13   0        7.04       -8.79     12.77 o 
  -6  13   0        4.08        5.92      6.29 o 
  -5  13   0       22.35       38.69      9.14 o 
  -4  13   0        7.11       25.28      7.68 o 
  -3  13   0        0.45       12.66      8.05 o 
  -2  13   0        1.37       -5.96      8.42 o 
  -1  13   0       97.87       88.02      7.21 o 
   0  13   0       76.25       98.63     16.82 o 
   1  13   0       30.26       42.92      8.46 o 
   2  13   0        1.80       -1.03     11.89 o 
   3  13   0       37.90       62.50      8.86 o 
   4  13   0       17.76       26.42      9.38 o 
  -7  14   0       14.61        3.60     13.29 o 
  -6  14   0        0.96        7.47      6.55 o 
  -5  14   0        6.65       15.95      8.80 o 
  -4  14   0       23.82       37.87      8.87 o 
  -3  14   0       13.06        7.66      8.75 o 
  -2  14   0        5.90        4.14      8.84 o 
  -1  14   0       14.19       13.32      7.96 o 
   0  14   0       11.61       21.11     11.51 o 
   1  14   0       46.88       58.29      6.43 o 
   2  14   0        8.48       37.38      9.20 o 
  -3  15   0       25.36       39.48      9.46 o 
  -2  15   0        9.22       44.19     10.24 o 
   1 -15   1        6.98       15.67      7.64 o 
   2 -15   1       10.78      -10.48     10.48 o 
   3 -15   1        2.47       29.10     12.22 o 
   4 -15   1       17.77       37.27     17.87 o 
  -3 -14   1       22.82       -1.87     13.39 o 
  -2 -14   1       40.47       49.66     17.02 o 
  -1 -14   1        4.25       26.04      6.35 o 
   0 -14   1       85.50       80.96      7.39 o 
   1 -14   1       42.33       29.04     12.54 o 
   2 -14   1       59.23       80.74     12.41 o 
   3 -14   1       31.28       37.84      9.90 o 
   4 -14   1        2.61       -7.18      7.18 o 
   5 -14   1        5.59       22.62     16.92 o 
   6 -14   1        3.52       24.92     25.35 o 
   7 -14   1        2.91       10.93      9.42 o 
  -4 -13   1        0.88        2.65     13.60 o 
  -3 -13   1        0.15        6.70      8.57 o 
  -2 -13   1       57.70       66.02      7.33 o 
  -1 -13   1       34.36       54.48      8.46 o 
   0 -13   1       41.89       38.08      8.37 o 
   1 -13   1        0.13        8.51     12.83 o 
   2 -13   1      117.74      126.98      7.13 o 
   3 -13   1      117.22      123.70     17.88 o 
   4 -13   1       26.20       34.77     10.71 o 
   5 -13   1        1.04       25.39      8.62 o 
   6 -13   1        8.08       21.08      8.76 o 
   7 -13   1       49.57       33.17      9.00 o 
   8 -13   1        5.70       -3.44     13.06 o 
   9 -13   1       20.06       29.99      9.78 o 
  -6 -12   1        6.12       -7.76      7.76 o 
  -5 -12   1       17.86       35.81      8.60 o 
  -4 -12   1       35.60       39.29      8.64 o 
  -3 -12   1       19.89        8.97     17.96 o 
  -2 -12   1       55.90       52.95     19.48 o 
  -1 -12   1       61.30       77.94      9.32 o 
   0 -12   1       95.12      100.67     10.33 o 
   1 -12   1      155.05      143.85      9.28 o 
   2 -12   1        4.23        0.72     13.07 o 
   3 -12   1      114.23      106.32     24.71 o 
   4 -12   1       25.95       35.75      7.90 o 
   5 -12   1        0.15        6.51      8.08 o 
   6 -12   1        1.92       10.67      6.76 o 
   7 -12   1      178.93      183.16     12.33 o 
   8 -12   1      120.53      101.91      9.23 o 
   9 -12   1       11.86       13.67     13.21 o 
  10 -12   1        6.26        8.55      7.82 o 
  -7 -11   1       32.34       39.09     10.11 o 
  -6 -11   1        0.81       16.54     31.76 o 
  -5 -11   1        8.36        9.91      8.24 o 
  -4 -11   1      110.32      116.27      5.79 o 
  -3 -11   1       22.93       21.04      6.42 o 
  -2 -11   1        0.74        6.67     13.50 o 
  -1 -11   1       78.58       71.67     10.35 o 
   0 -11   1      115.56      144.47      8.99 o 
   1 -11   1       81.77       73.30     14.15 o 
   2 -11   1      107.52      105.22      5.51 o 
   3 -11   1        8.85       19.15      8.48 o 
   4 -11   1       72.49       66.48      7.26 o 
   5 -11   1       76.84       93.52      6.44 o 
   6 -11   1        2.55       -9.74     11.45 o 
   7 -11   1       95.15       57.94     11.78 o 
   8 -11   1      106.63      118.06     12.01 o 
   9 -11   1       31.54       40.22     16.64 o 
  10 -11   1       14.27        3.71      9.21 o 
  11 -11   1        2.72        7.96      6.30 o 
  -8 -10   1       10.30       12.91     20.72 o 
  -7 -10   1       31.89       29.80      6.25 o 
  -6 -10   1       35.81       43.72      8.27 o 
  -5 -10   1       10.36        4.67     14.01 o 
  -4 -10   1       60.31       77.69     18.40 o 
  -3 -10   1      175.19      159.05     11.36 o 
  -2 -10   1      171.84      178.22      7.73 o 
  -1 -10   1      319.91      363.11     13.67 o 
   0 -10   1       42.74       58.02      6.15 o 
   1 -10   1      253.03      278.54      6.59 o 
   2 -10   1       30.64       32.36      5.18 o 
   3 -10   1       18.56       31.95     13.91 o 
   4 -10   1        0.81       14.31      6.06 o 
   5 -10   1      453.54      455.51     26.59 o 
   6 -10   1      411.66      349.45     12.39 o 
   7 -10   1        3.17        5.28     11.04 o 
   8 -10   1       49.31       50.53      8.23 o 
   9 -10   1       11.96       24.69      6.76 o 
  10 -10   1        7.42       16.45      9.57 o 
  11 -10   1        6.76        2.84     11.77 o 
  -9  -9   1        3.23       15.62      9.59 o 
  -8  -9   1        0.37       11.44      8.41 o 
  -7  -9   1        6.48       11.31     12.19 o 
  -6  -9   1      104.64      105.82      6.60 o 
  -5  -9   1       30.66       25.40      6.57 o 
  -4  -9   1        5.45       39.28      7.34 o 
  -3  -9   1      356.69      345.33     11.28 o 
  -2  -9   1      367.31      351.98     11.18 o 
  -1  -9   1       60.89       68.08      7.37 o 
   0  -9   1      403.14      375.67      7.56 o 
   1  -9   1      224.87      229.36      6.62 o 
   2  -9   1       95.58      117.66      7.60 o 
   3  -9   1       44.66       49.50     15.76 o 
   4  -9   1       11.61       24.79      7.25 o 
   5  -9   1      535.06      480.56     19.26 o 
   6  -9   1     1137.26     1225.91     14.40 o 
   7  -9   1      218.62      182.27      8.28 o 
   8  -9   1       46.82       39.04     11.04 o 
   9  -9   1        7.17       10.89      8.98 o 
  10  -9   1        2.37        0.57      7.21 o 
  11  -9   1        0.63        7.16      6.79 o 
  12  -9   1        0.15       -3.26      7.67 o 
 -10  -8   1       18.54       -5.12      6.00 o 
  -9  -8   1       54.21       75.44     14.71 o 
  -8  -8   1       36.43       29.64     11.72 o 
  -7  -8   1        1.81       11.65      7.65 o 
  -6  -8   1       58.73       48.79      5.39 o 
  -5  -8   1      109.88      114.86      7.47 o 
  -4  -8   1      152.71      159.19      6.17 o 
  -3  -8   1       64.24       49.81      5.19 o 
  -2  -8   1       18.56       16.34      5.98 o 
  -1  -8   1      287.33      271.51      7.60 o 
   0  -8   1      369.22      358.68      8.00 o 
   1  -8   1       19.47       28.12      5.82 o 
   2  -8   1       87.32       83.44      6.39 o 
   3  -8   1        8.10       20.28      9.64 o 
   4  -8   1       54.60       50.86      6.28 o 
   5  -8   1      283.92      276.67     29.00 o 
   6  -8   1      938.05      913.16     13.86 o 
   7  -8   1      552.76      577.11      9.90 o 
   8  -8   1       50.75       49.19      7.88 o 
   9  -8   1        1.46       -8.78      8.78 o 
  10  -8   1        0.98        3.04      7.08 o 
  11  -8   1      109.80       90.71      6.74 o 
  12  -8   1        5.17        8.35      8.53 o 
 -10  -7   1        4.53       11.55      5.78 o 
  -9  -7   1       26.58       25.53      6.54 o 
  -8  -7   1      180.29      188.65      6.85 o 
  -7  -7   1        0.36       14.05      5.24 o 
  -6  -7   1      114.10      136.76      7.26 o 
  -5  -7   1      105.63      107.25      6.29 o 
  -4  -7   1      536.86      541.55      7.31 o 
  -3  -7   1       62.12       68.16      7.08 o 
  -2  -7   1       78.68       87.80      6.09 o 
  -1  -7   1     1828.09     1927.42     11.15 o 
   0  -7   1      948.46      981.40     42.05 o 
   1  -7   1       11.47        2.79      6.76 o 
   2  -7   1      112.37      112.67      8.11 o 
   3  -7   1      665.63      751.04     29.58 o 
   4  -7   1     2993.46     3032.61    190.65 o 
   5  -7   1      485.54      506.12     12.60 o 
   6  -7   1       86.08       89.26     11.43 o 
   7  -7   1      128.24      126.05     11.32 o 
   8  -7   1      347.30      383.51      7.89 o 
   9  -7   1       33.72       14.89      6.41 o 
  10  -7   1        8.62        5.94      7.15 o 
  11  -7   1       97.07      108.88     32.51 o 
  12  -7   1        5.48        0.78      8.92 o 
  13  -7   1        7.09        9.54      6.81 o 
 -11  -6   1        8.03       11.35      9.30 o 
 -10  -6   1       69.48       65.67      8.49 o 
  -9  -6   1        7.97       13.19      8.22 o 
  -8  -6   1      108.52      110.34      9.66 o 
  -7  -6   1       83.21       80.36      5.41 o 
  -6  -6   1      226.01      222.37      7.81 o 
  -5  -6   1      331.40      315.62     26.63 o 
  -4  -6   1       89.56       88.71      6.86 o 
  -3  -6   1      170.89      143.04      5.48 o 
  -2  -6   1      713.93      695.26     21.02 o 
  -1  -6   1       24.02       24.98      5.92 o 
   0  -6   1     3533.54     3719.45     14.45 o 
   1  -6   1      592.77      621.65     12.36 o 
   2  -6   1       76.69       66.52      5.16 o 
   3  -6   1      543.79      644.39      9.09 o 
   4  -6   1     3383.11     3570.14    142.66 o 
   5  -6   1     1390.42     1423.85     15.19 o 
   6  -6   1       64.74       49.94      7.57 o 
   7  -6   1       22.03       20.50      6.22 o 
   8  -6   1      163.36      149.60      5.68 o 
   9  -6   1      394.29      410.76     22.30 o 
  10  -6   1      163.37      140.94     14.46 o 
  11  -6   1       64.24       58.98      7.13 o 
  12  -6   1        1.77        4.48     19.41 o 
  13  -6   1       26.29       19.18     17.10 o 
 -11  -5   1       30.83       28.35      5.69 o 
 -10  -5   1      187.86      168.81      5.92 o 
  -9  -5   1        3.12        8.78      6.40 o 
  -8  -5   1        3.76       -7.27      7.55 o 
  -7  -5   1       76.06       56.67      5.36 o 
  -6  -5   1      558.85      568.17      6.60 o 
  -5  -5   1        0.59       -4.60      6.58 o 
  -4  -5   1      237.33      237.21      8.16 o 
  -3  -5   1       34.14       34.90      5.23 o 
  -2  -5   1     1935.80     1963.17     15.74 o 
  -1  -5   1      188.49      185.27      7.69 o 
   0  -5   1       22.88       30.33      5.26 o 
   1  -5   1     1102.57     1046.14      9.50 o 
   2  -5   1     3884.22     4506.22    162.10 o 
   3  -5   1      460.65      504.89     13.14 o 
   4  -5   1       59.99       76.52     10.20 o 
   5  -5   1      668.07      690.29     10.67 o 
   6  -5   1      666.03      602.57     12.47 o 
   7  -5   1       25.07       32.01      5.66 o 
   8  -5   1      330.62      357.86      9.41 o 
   9  -5   1       40.72       39.97      5.04 o 
  10  -5   1        0.67        5.55      8.42 o 
  11  -5   1       11.50        0.68     11.98 o 
  12  -5   1        9.09       11.77      7.02 o 
  13  -5   1       41.15       42.85      6.75 o 
 -12  -4   1       37.08       40.29      6.60 o 
 -11  -4   1        2.04        4.69      7.14 o 
 -10  -4   1      109.12      110.23      7.89 o 
  -9  -4   1       12.77       11.07      6.77 o 
  -8  -4   1      172.66      165.16     13.09 o 
  -7  -4   1       12.22       17.00      5.76 o 
  -6  -4   1      462.06      426.13      7.23 o 
  -5  -4   1      714.87      670.48     13.08 o 
  -4  -4   1      162.51      163.07      5.49 o 
  -3  -4   1        0.20        1.17      7.32 o 
  -2  -4   1      159.67      192.29      6.65 o 
  -1  -4   1     1285.84     1195.58     28.56 o 
   0  -4   1       57.00       99.15      8.15 o 
   1  -4   1       78.48       78.79      6.78 o 
   2  -4   1     7746.85     8018.53    343.43 o 
   3  -4   1     4416.85     4764.09    127.21 o 
   4  -4   1     2665.15     2959.30     20.52 o 
   5  -4   1     2390.90     2446.87     18.32 o 
   6  -4   1      123.30      105.07      6.16 o 
   7  -4   1      354.25      349.80     11.97 o 
   8  -4   1       49.44       30.07      8.38 o 
   9  -4   1      484.37      484.51     12.18 o 
  10  -4   1        2.26       19.05      7.37 o 
  11  -4   1        6.62       12.59      7.75 o 
  12  -4   1       42.21       26.39      8.97 o 
  13  -4   1        0.22        7.69     13.14 o 
 -12  -3   1       74.38       82.36      7.92 o 
 -11  -3   1        5.58       26.23      8.40 o 
 -10  -3   1        0.08       11.83      5.69 o 
  -9  -3   1       20.82       30.41      6.22 o 
  -8  -3   1      373.34      361.01      7.56 o 
  -7  -3   1      334.70      349.93      7.53 o 
  -6  -3   1       96.03       97.55      6.07 o 
  -5  -3   1      514.00      489.38     12.11 o 
  -4  -3   1     1037.11     1012.82      9.88 o 
  -3  -3   1       20.41       40.55      7.01 o 
  -2  -3   1      188.30      197.44      8.35 o 
  -1  -3   1       18.22       12.57      8.83 o 
   0  -3   1     2716.07     2755.15     84.78 o 
   1  -3   1     4596.52     5268.92     39.02 o 
   2  -3   1     1896.07     2097.37     15.71 o 
   3  -3   1     4473.02     4604.57     27.42 o 
   5  -3   1     1103.86     1132.01     14.11 o 
   6  -3   1      324.02      331.66      8.57 o 
   7  -3   1      623.97      659.06     18.50 o 
   8  -3   1      580.42      576.94      9.75 o 
   9  -3   1       20.18       38.30     10.21 o 
  10  -3   1       18.85       19.01      7.79 o 
  11  -3   1       59.04       89.20     11.81 o 
  12  -3   1       22.45       41.74     12.38 o 
  13  -3   1        8.65       13.20     13.05 o 
 -13  -2   1        7.05       16.51      8.22 o 
 -12  -2   1      114.11      107.92     15.08 o 
 -11  -2   1        0.37       -0.48      5.53 o 
 -10  -2   1       34.13       35.11      5.56 o 
  -9  -2   1       15.32        9.82      4.79 o 
  -8  -2   1        6.07       16.48      5.93 o 
  -7  -2   1      174.63      155.86      5.45 o 
  -6  -2   1       15.61       26.97      5.79 o 
  -5  -2   1       77.74       84.53      8.18 o 
  -4  -2   1     2918.47     3001.74     13.18 o 
  -3  -2   1     3403.96     3351.59     70.63 o 
  -2  -2   1     6396.34     6198.93     50.30 o 
  -1  -2   1     3310.28     3247.81    110.68 o 
   0  -2   1     6707.31     7267.41     90.30 o 
   1  -2   1      278.54      390.07     20.67 o 
   2  -2   1     6173.08     5091.93     33.43 o 
   4  -2   1      182.37      162.80      8.52 o 
   5  -2   1      703.16      660.08     10.62 o 
   6  -2   1     1064.49     1208.55     14.67 o 
   7  -2   1      840.04      898.93     13.20 o 
   8  -2   1      232.70      273.10     11.40 o 
   9  -2   1      261.98      258.35      8.58 o 
  10  -2   1       69.89       66.39     10.76 o 
  11  -2   1       20.27       33.00     11.45 o 
  12  -2   1       79.42      121.01     12.24 o 
  13  -2   1       17.99       18.27     12.86 o 
 -13  -1   1        1.72        3.68     10.31 o 
 -12  -1   1       30.13       37.71      8.92 o 
 -11  -1   1       28.97       33.14      8.97 o 
 -10  -1   1      146.59      143.03      5.93 o 
  -9  -1   1       41.01       41.86      6.40 o 
  -8  -1   1      276.34      249.77      9.01 o 
  -7  -1   1      414.67      434.51      6.19 o 
  -6  -1   1      346.00      331.91      5.64 o 
  -5  -1   1        7.31       10.72      5.27 o 
  -4  -1   1      130.63      177.97      7.56 o 
  -3  -1   1     4402.17     4505.96    202.98 o 
  -1  -1   1     1939.05     1885.99     55.38 o 
   2  -1   1     5558.18     6534.80     30.28 o 
   3  -1   1     9205.85     9886.22     98.81 o 
   4  -1   1      117.22      127.43      5.24 o 
   5  -1   1       45.16       39.69      5.05 o 
   6  -1   1     1328.62     1176.32     37.31 o 
   7  -1   1       32.65       34.33     10.57 o 
   8  -1   1        0.72        7.91      7.25 o 
   9  -1   1      157.99      161.19      6.86 o 
  10  -1   1      102.22      122.42      8.06 o 
  11  -1   1       31.21       31.13     11.36 o 
  12  -1   1        2.94        6.44      8.38 o 
  13  -1   1       25.69       38.10     12.97 o 
 -13   0   1       19.50       39.26     13.24 o 
 -12   0   1        0.66       -1.65      8.79 o 
 -11   0   1       46.00       50.03      9.02 o 
 -10   0   1       62.65       75.81      6.53 o 
  -9   0   1       20.30        4.42     12.48 o 
  -8   0   1       33.23       29.94      9.27 o 
  -7   0   1       60.20       62.70      5.94 o 
  -6   0   1      809.13      775.14     16.43 o 
  -5   0   1      532.18      523.61      8.33 o 
  -4   0   1      647.86      593.11     15.61 o 
  -3   0   1      149.54      113.77      7.38 o 
  -2   0   1     7534.29     7926.65     77.72 o 
  -1   0   1     5461.50     5637.42     45.72 o 
   1   0   1     5572.53     5501.62    139.97 o 
   2   0   1     3827.29     3653.88     73.39 o 
   3   0   1      273.33      292.94      7.75 o 
   4   0   1      927.08     1017.80      9.30 o 
   5   0   1     1323.03     1396.53     34.54 o 
   6   0   1      184.50      198.51     10.49 o 
   7   0   1      355.45      324.79      7.69 o 
   8   0   1       29.38       28.26      5.14 o 
   9   0   1       36.88       58.05      5.33 o 
  10   0   1      100.73       94.65     18.52 o 
  11   0   1       77.27       72.09     19.57 o 
  12   0   1        7.29       20.18      8.58 o 
  13   0   1       12.07       15.59      9.19 o 
 -13   1   1       18.01       32.47     12.67 o 
 -12   1   1       58.87       83.01     12.31 o 
 -11   1   1       10.82       15.52     11.16 o 
 -10   1   1       48.11       41.41     10.60 o 
  -9   1   1      195.00      211.23      8.66 o 
  -8   1   1      404.51      359.61     11.61 o 
  -7   1   1        9.39       14.89      5.98 o 
  -6   1   1      500.14      468.61      7.90 o 
  -5   1   1     1503.99     1470.73     63.74 o 
  -4   1   1     3101.04     3269.53     66.06 o 
  -3   1   1        9.97       14.37      8.64 o 
  -1   1   1      433.62      379.12      9.69 o 
   0   1   1     8535.34     8005.58    282.21 o 
   1   1   1       12.83       62.82      8.20 o 
   2   1   1        8.14        6.84      9.79 o 
   3   1   1     2933.27     2857.48     14.79 o 
   4   1   1       10.75        8.77      4.65 o 
   5   1   1        0.65        3.05      5.81 o 
   6   1   1      186.71      197.60      6.17 o 
   7   1   1      316.29      346.74      5.96 o 
   8   1   1       20.21       16.47      5.31 o 
   9   1   1       68.37       49.17      7.38 o 
  10   1   1       24.11       13.90      4.90 o 
  11   1   1       99.89      101.69      5.56 o 
  12   1   1       44.36       44.10      7.46 o 
  13   1   1        0.01        1.42     19.70 o 
 -13   2   1        1.46      -10.35     13.03 o 
 -12   2   1        5.83        0.46     11.83 o 
 -11   2   1       25.09       30.22      8.26 o 
 -10   2   1       43.40       48.90     10.61 o 
  -9   2   1      364.95      361.60     11.52 o 
  -8   2   1      302.61      320.04      8.36 o 
  -7   2   1      548.46      496.45     11.81 o 
  -6   2   1       50.45       57.73     10.46 o 
  -5   2   1        7.06       13.59      9.68 o 
  -4   2   1     1582.73     1457.62     29.02 o 
  -2   2   1     3389.77     2704.32    569.67 o 
  -1   2   1    12577.85    13359.22    667.41 o 
   0   2   1     2788.68     3120.15    113.62 o 
   1   2   1     2876.84     2953.79     65.08 o 
   2   2   1      277.87      335.47      8.39 o 
   3   2   1     1659.16     1631.16     12.01 o 
   4   2   1     2175.91     2062.95     17.57 o 
   5   2   1      966.86      881.79      6.79 o 
   6   2   1       53.35       69.14      8.03 o 
   7   2   1        1.99       11.49      5.12 o 
   8   2   1       82.57      105.46      5.30 o 
   9   2   1       39.70       35.94      6.57 o 
  10   2   1       10.12       18.73      4.95 o 
  11   2   1       37.62       41.93     11.09 o 
  12   2   1       25.28       28.19      9.05 o 
 -13   3   1       11.37       37.22     12.61 o 
 -12   3   1        0.21        9.89      8.41 o 
 -11   3   1       21.31        7.03     11.14 o 
 -10   3   1        1.90       29.03     10.88 o 
  -9   3   1       17.62       20.04      7.24 o 
  -8   3   1      448.51      439.05     11.74 o 
  -7   3   1      642.76      760.30     12.92 o 
  -6   3   1      790.77      774.56     11.06 o 
  -5   3   1        4.73       10.90     14.31 o 
  -4   3   1     1533.51     1582.15     16.52 o 
  -3   3   1     1245.86     1161.66     13.83 o 
  -2   3   1     1721.37     2065.26     57.02 o 
  -1   3   1     1715.52     1662.91     12.07 o 
   0   3   1      725.68      772.17     44.40 o 
   1   3   1     3722.88     3801.28    122.23 o 
   2   3   1      412.40      453.11     15.20 o 
   3   3   1      389.70      450.90      7.75 o 
   4   3   1      497.59      499.14      9.86 o 
   5   3   1     1441.12     1411.76     11.90 o 
   6   3   1      498.48      447.12     13.90 o 
   7   3   1       26.17       14.91      4.62 o 
   8   3   1       73.55       61.72      5.42 o 
   9   3   1      226.70      223.66      6.15 o 
  10   3   1       85.54       92.66     11.43 o 
  11   3   1        8.84        2.46      6.57 o 
  12   3   1       17.46       31.51      7.58 o 
 -13   4   1        6.21        4.39     13.40 o 
 -12   4   1       39.01       20.83      8.44 o 
 -11   4   1      178.35      166.03     12.23 o 
 -10   4   1       43.43       72.22     10.81 o 
  -9   4   1       33.83       34.31     10.65 o 
  -8   4   1       16.30       17.49     10.41 o 
  -7   4   1      420.22      452.83     13.02 o 
  -6   4   1      431.81      415.35     11.26 o 
  -5   4   1      410.03      415.40     11.92 o 
  -4   4   1        3.61       18.80     10.83 o 
  -3   4   1     9247.24    10630.75    193.34 o 
  -2   4   1     8124.32     8719.66     99.19 o 
  -1   4   1      575.99      517.89      9.42 o 
   0   4   1       15.61       10.98      7.81 o 
   1   4   1      109.07       79.50      5.67 o 
   2   4   1      657.60      644.62      9.00 o 
   3   4   1       66.74       64.75     10.24 o 
   4   4   1        1.97       -5.93      5.93 o 
   5   4   1      473.07      473.87      6.37 o 
   6   4   1      407.22      391.08     20.26 o 
   7   4   1      160.15      149.43      6.18 o 
   8   4   1        0.41       14.23      6.05 o 
   9   4   1       26.90       20.61      6.47 o 
  10   4   1       76.00       79.66      6.06 o 
  11   4   1        5.52        6.40      6.22 o 
  12   4   1        0.04        6.38      6.67 o 
 -13   5   1       17.12       15.22     12.87 o 
 -12   5   1        0.15       -8.30      8.30 o 
 -11   5   1       21.83       39.09     14.13 o 
 -10   5   1      259.51      225.33     59.55 o 
  -9   5   1      184.04      182.99     19.60 o 
  -8   5   1      140.65      117.04      6.89 o 
  -7   5   1        5.35        7.56      6.30 o 
  -6   5   1       63.94       85.71     10.00 o 
  -5   5   1      247.71      226.97     11.09 o 
  -4   5   1      312.06      281.31     11.35 o 
  -3   5   1     2396.93     2325.95    217.44 o 
  -2   5   1     1929.35     2224.96     21.80 o 
  -1   5   1     2564.84     2728.29     59.20 o 
   0   5   1      142.09      113.24      5.50 o 
   1   5   1       82.76       75.72      5.39 o 
   2   5   1      102.33       79.30      6.08 o 
   3   5   1      363.50      303.55      6.68 o 
   4   5   1       27.39       36.45      6.96 o 
   5   5   1        0.22       -4.91      8.22 o 
   6   5   1      383.73      379.49      9.73 o 
   7   5   1      190.84      181.22      6.45 o 
   8   5   1       87.96       80.71      4.99 o 
   9   5   1        1.00        2.14      8.24 o 
  10   5   1       15.67       24.26      5.38 o 
  11   5   1       40.78       50.82      7.49 o 
 -13   6   1        7.71        1.10     18.71 o 
 -12   6   1       22.32       23.02      8.53 o 
 -11   6   1       19.56       46.16      8.33 o 
 -10   6   1        6.05        4.27     16.35 o 
  -9   6   1      287.72      312.38      7.79 o 
  -8   6   1      182.36      176.05     18.27 o 
  -7   6   1      153.72      147.49     11.12 o 
  -6   6   1       67.49       42.81     10.04 o 
  -5   6   1     1496.79     1407.34     14.84 o 
  -4   6   1      127.73      109.60      6.33 o 
  -3   6   1      197.78      222.67      9.09 o 
  -2   6   1      637.39      878.64     16.64 o 
  -1   6   1       56.17       45.21      8.84 o 
   0   6   1      332.94      311.81      7.92 o 
   1   6   1       31.62       40.65      5.85 o 
   2   6   1      331.90      363.00      6.84 o 
   3   6   1      538.37      517.50      8.35 o 
   4   6   1      605.63      596.08      7.49 o 
   5   6   1       96.31       98.14      6.49 o 
   6   6   1        0.21        3.41      8.99 o 
   7   6   1      163.07      161.86      5.83 o 
   8   6   1      140.69      141.25     14.65 o 
   9   6   1       17.34       28.30      7.38 o 
  10   6   1       20.64       16.80      6.28 o 
  11   6   1        4.64       -7.52      7.52 o 
 -13   7   1        3.08       -2.83     19.62 o 
 -12   7   1       38.22       35.74      7.29 o 
 -11   7   1       91.72       85.96     10.18 o 
 -10   7   1       36.49       37.43      5.87 o 
  -9   7   1       23.41       12.21      8.05 o 
  -8   7   1        6.74       17.75      6.35 o 
  -7   7   1       21.93       17.92      7.36 o 
  -6   7   1       20.37       20.48     11.12 o 
  -5   7   1      813.17      861.24     13.23 o 
  -4   7   1     1177.05     1237.54     38.22 o 
  -3   7   1      604.54      612.85      8.56 o 
  -2   7   1       63.31       86.90      5.97 o 
  -1   7   1       59.58       52.16      5.88 o 
   0   7   1      169.90      156.08      8.31 o 
   1   7   1      204.48      177.50      7.39 o 
   2   7   1        0.34       20.81      7.11 o 
   3   7   1       53.87       48.39     12.11 o 
   4   7   1      437.36      450.15      8.21 o 
   5   7   1      152.69      162.66     31.42 o 
   6   7   1       42.26       32.37      5.33 o 
   7   7   1        7.86       10.11     11.57 o 
   8   7   1        8.45       23.08      5.37 o 
   9   7   1       59.20       61.06      6.24 o 
  10   7   1        0.04       -0.13     10.98 o 
 -12   8   1        3.14       25.40      9.17 o 
 -11   8   1       35.85       47.10     14.58 o 
 -10   8   1       34.10       31.56      7.63 o 
  -9   8   1       11.28       13.76      9.47 o 
  -8   8   1       41.60       38.34      7.58 o 
  -7   8   1      676.78      696.81     13.02 o 
  -6   8   1        1.03        1.51     10.53 o 
  -5   8   1       37.06       46.39      5.98 o 
  -4   8   1       89.15      114.97      6.29 o 
  -3   8   1      163.87      157.08      6.28 o 
  -2   8   1       44.50       40.39      5.90 o 
  -1   8   1        2.27       -5.02      5.02 o 
   0   8   1      269.55      275.31      6.51 o 
   1   8   1      206.01      178.62      6.81 o 
   2   8   1      432.82      428.32      6.87 o 
   3   8   1       95.87       97.29      6.07 o 
   4   8   1        8.76       15.04      5.86 o 
   5   8   1      221.08      216.01      7.80 o 
   6   8   1        7.21        0.24     12.28 o 
   7   8   1       10.52       28.25      6.46 o 
   8   8   1       20.05       26.74      9.11 o 
   9   8   1       12.75       18.49      9.78 o 
 -12   9   1        0.00       -9.58     27.72 o 
 -11   9   1       35.96       35.05      8.19 o 
 -10   9   1       16.89       17.95      7.63 o 
  -9   9   1       40.53       40.76      6.82 o 
  -8   9   1       29.19       14.32     11.20 o 
  -7   9   1      152.46      123.97      8.36 o 
  -6   9   1       98.83       91.71      7.82 o 
  -5   9   1      108.27      122.56      5.70 o 
  -4   9   1       47.06       54.41      7.29 o 
  -3   9   1       12.34       18.22      5.03 o 
  -2   9   1       38.98       35.38      7.96 o 
  -1   9   1        1.60       -5.00      5.00 o 
   0   9   1       36.85       41.78      8.82 o 
   1   9   1      524.55      510.45     12.98 o 
   2   9   1      625.96      627.55      7.24 o 
   3   9   1      369.01      363.92     17.15 o 
   4   9   1       37.56       39.51      9.82 o 
   5   9   1        5.91        9.41      7.12 o 
   6   9   1       54.99       76.10     21.98 o 
   7   9   1       29.88       19.78      8.12 o 
   8   9   1       18.38       30.33      9.42 o 
   9   9   1       11.97       14.47     14.69 o 
 -11  10   1        3.26        5.63      8.53 o 
 -10  10   1        1.26        0.92      7.70 o 
  -9  10   1       63.90       61.17      8.53 o 
  -8  10   1        3.18       -8.00      8.00 o 
  -7  10   1       48.04       43.12     11.36 o 
  -6  10   1      313.78      295.70     12.03 o 
  -5  10   1      323.41      322.80     16.41 o 
  -4  10   1       66.79       79.58      7.51 o 
  -3  10   1        0.23       -2.22      6.64 o 
  -2  10   1       33.46       36.40      6.32 o 
  -1  10   1        1.60        5.52      7.69 o 
   0  10   1       13.46       33.53      6.02 o 
   1  10   1        2.86        9.44     10.97 o 
   2  10   1       32.53       41.13      5.35 o 
   3  10   1      204.81      209.48      6.46 o 
   4  10   1       61.91       61.90      7.49 o 
   5  10   1       16.85       13.44      5.47 o 
   6  10   1       13.89       31.95     11.18 o 
   7  10   1       38.99       37.15      7.33 o 
   8  10   1        1.72       -5.13     10.75 o 
 -10  11   1        7.17        4.49      7.81 o 
  -9  11   1       32.32       23.75     12.53 o 
  -8  11   1        5.38       20.75      8.40 o 
  -7  11   1       21.09       40.82     11.75 o 
  -6  11   1       13.69       14.14      5.72 o 
  -5  11   1       94.59      110.58      9.90 o 
  -4  11   1      198.36      175.46      6.94 o 
  -3  11   1       10.75       21.50     11.78 o 
  -2  11   1       18.98       17.59     17.85 o 
  -1  11   1      132.88      139.42      8.24 o 
   0  11   1      211.33      194.07      9.36 o 
   1  11   1       98.15      113.68      6.51 o 
   2  11   1        0.41        0.11      6.12 o 
   3  11   1       22.52       29.69      6.50 o 
   4  11   1       35.68       40.27      6.71 o 
   5  11   1      118.47      100.33      8.59 o 
   6  11   1        1.12        1.30     11.06 o 
   7  11   1       15.02       15.37      6.57 o 
 -10  12   1       13.72      -10.22     13.46 o 
  -9  12   1        0.01       17.15      9.35 o 
  -8  12   1        4.19       13.43     12.40 o 
  -7  12   1       11.66        7.92      8.56 o 
  -6  12   1        9.18       -3.20     10.48 o 
  -5  12   1        0.83        4.62      8.01 o 
  -4  12   1       63.65       56.33      8.19 o 
  -3  12   1       58.39       58.94      8.83 o 
  -2  12   1       78.44      101.50     11.81 o 
  -1  12   1        0.01       22.88      8.08 o 
   0  12   1       73.99       78.66      8.09 o 
   1  12   1      118.78       96.80      6.93 o 
   2  12   1       20.87       30.09     10.60 o 
   3  12   1        0.06        3.72      6.58 o 
   4  12   1        5.11        8.99     20.87 o 
   5  12   1        3.02       10.40      8.66 o 
  -8  13   1       42.15       47.92      9.38 o 
  -7  13   1       24.37       -0.10      9.17 o 
  -6  13   1       27.56       30.94      7.28 o 
  -5  13   1        0.82       15.02      9.97 o 
  -4  13   1        4.25       -6.60      6.60 o 
  -3  13   1        2.62       24.64     11.02 o 
  -2  13   1       13.55       30.70      8.40 o 
  -1  13   1       78.42       74.94     10.57 o 
   0  13   1        5.36        1.63      8.26 o 
   1  13   1       22.16       25.41     24.24 o 
   2  13   1       14.07       26.05      6.29 o 
   3  13   1       35.05       33.33     11.68 o 
   4  13   1        2.02       -9.49      9.49 o 
  -6  14   1       11.88        1.24     16.37 o 
  -5  14   1        0.33       24.85     22.20 o 
  -4  14   1        0.19       12.04      7.23 o 
  -3  14   1        2.28        7.57      7.17 o 
  -2  14   1       33.53       40.64      6.32 o 
  -1  14   1       39.67       45.59      8.86 o 
   0  14   1        2.87        9.81      9.35 o 
   1  14   1        1.40       -3.29     13.11 o 
   2  14   1       11.19       45.16     19.34 o 
   0 -15   2        0.63        9.57      7.64 o 
   1 -15   2        0.52       -1.81      9.49 o 
   2 -15   2        1.85       38.18     35.67 o 
   3 -15   2       15.94       11.49      7.65 o 
   4 -15   2        7.19       25.08      7.97 o 
   5 -15   2        0.63        4.55      9.60 o 
  -3 -14   2       15.37       15.98     10.40 o 
  -2 -14   2        0.68       24.63      9.02 o 
  -1 -14   2       27.86       36.42      7.57 o 
   0 -14   2       93.26       89.82     10.98 o 
   1 -14   2        9.40        5.54      7.13 o 
   2 -14   2        3.45       -2.36      8.71 o 
   3 -14   2       14.01       45.92      8.80 o 
   4 -14   2       10.52       23.29      7.12 o 
   5 -14   2        3.26       -4.10      6.25 o 
   6 -14   2        0.01        5.78      9.01 o 
   7 -14   2       22.47       27.73      9.69 o 
  -5 -13   2        0.01        2.94      6.70 o 
  -4 -13   2       21.07       21.71      8.97 o 
  -3 -13   2       25.44       34.89      7.04 o 
  -2 -13   2       10.25       39.32      8.53 o 
  -1 -13   2        4.40       30.85      8.17 o 
   0 -13   2       30.58       47.38     11.67 o 
   1 -13   2      147.65      148.04     22.95 o 
   2 -13   2       51.90       52.64     10.93 o 
   3 -13   2        0.27       10.76      8.12 o 
   4 -13   2        3.73       -2.37     19.10 o 
   5 -13   2       86.16       68.79      8.52 o 
   6 -13   2        1.15        5.65     10.03 o 
   7 -13   2       27.73       40.01     12.69 o 
   8 -13   2      111.69      114.20     13.45 o 
   9 -13   2       49.07       84.34     13.70 o 
  -6 -12   2       46.08       50.56      9.14 o 
  -5 -12   2       14.89       21.95     19.28 o 
  -4 -12   2        2.13       28.00     27.83 o 
  -3 -12   2        9.61       12.94      5.79 o 
  -2 -12   2        2.49        9.07      6.44 o 
  -1 -12   2        0.24       -6.20      7.54 o 
   0 -12   2       25.10       18.00      8.03 o 
   1 -12   2      116.87      103.01     31.49 o 
   2 -12   2       75.28       80.09     13.68 o 
   3 -12   2       37.23       40.43      5.64 o 
   4 -12   2        8.26       12.96      6.28 o 
   5 -12   2       27.30       38.71      9.28 o 
   6 -12   2        0.87       -3.01      8.08 o 
   7 -12   2        6.16       15.57      8.43 o 
   8 -12   2        1.47       16.24     12.19 o 
   9 -12   2       15.88       24.72     12.91 o 
  10 -12   2       32.89       35.68     10.54 o 
  -7 -11   2        3.77       16.39     11.09 o 
  -6 -11   2       62.90       53.84     13.69 o 
  -5 -11   2       72.12       75.97      6.01 o 
  -4 -11   2       92.83      104.27      8.25 o 
  -3 -11   2        2.86       -6.14      7.91 o 
  -2 -11   2       16.22       24.36      6.46 o 
  -1 -11   2       86.26       91.68     11.61 o 
   0 -11   2       11.96       16.69      6.21 o 
   1 -11   2      104.87       98.52      5.62 o 
   2 -11   2       41.68       43.78      7.59 o 
   3 -11   2      529.03      535.08      9.06 o 
   4 -11   2       41.02       55.90      9.29 o 
   5 -11   2        4.17       14.26     17.36 o 
   6 -11   2      116.37      102.88     11.60 o 
   7 -11   2       46.18       47.60     11.52 o 
   8 -11   2        1.47       -8.21     11.35 o 
   9 -11   2        6.68       46.65     11.98 o 
  10 -11   2        0.70        0.19      9.00 o 
  11 -11   2        5.29        3.15      7.84 o 
  -8 -10   2       19.14       16.39     15.74 o 
  -7 -10   2        9.05       22.85      7.03 o 
  -6 -10   2       13.90       12.61      9.04 o 
  -5 -10   2      199.07      190.52     16.11 o 
  -4 -10   2       18.24       27.51      6.18 o 
  -3 -10   2        0.40       -3.72      5.40 o 
  -2 -10   2      151.33      144.25      7.63 o 
  -1 -10   2      470.08      439.48     11.35 o 
   0 -10   2      125.94      132.73      5.43 o 
   1 -10   2       13.49       10.16     13.08 o 
   2 -10   2       20.47       40.56      7.41 o 
   3 -10   2      258.69      266.98     16.48 o 
   4 -10   2      126.48      121.14     10.00 o 
   5 -10   2        4.23        5.12      6.10 o 
   6 -10   2      138.24      123.37     11.51 o 
   7 -10   2      197.47      198.31      8.76 o 
   8 -10   2       33.86       42.17     11.32 o 
   9 -10   2        1.61       -5.81     21.68 o 
  10 -10   2        0.58       17.54      6.11 o 
  11 -10   2        3.83       -1.71      6.53 o 
  -9  -9   2        8.68       -3.30     10.49 o 
  -8  -9   2       31.87       46.44      9.11 o 
  -7  -9   2       43.13       42.90      5.65 o 
  -6  -9   2       51.50       63.31     22.08 o 
  -5  -9   2       67.17       70.81      7.71 o 
  -4  -9   2       21.30       24.76      7.17 o 
  -3  -9   2        1.43        7.40     11.78 o 
  -2  -9   2        3.48       -1.69     12.09 o 
  -1  -9   2      295.38      296.40      8.12 o 
   0  -9   2       29.25       36.01      7.46 o 
   1  -9   2      655.97      655.39     17.99 o 
   2  -9   2       32.10       34.34      5.42 o 
   3  -9   2        8.03        4.92      6.11 o 
   4  -9   2       88.78       84.56      7.77 o 
   5  -9   2       48.59       70.81      8.33 o 
   6  -9   2        1.64       -3.04      7.41 o 
   7  -9   2        0.18       -4.29     10.53 o 
   8  -9   2      145.59      145.05     11.86 o 
   9  -9   2      105.57      100.69      8.30 o 
  10  -9   2        0.53       12.05      8.91 o 
  11  -9   2        3.46        7.03      7.55 o 
  12  -9   2        0.14        5.92      7.07 o 
 -10  -8   2       12.50        4.58     10.09 o 
  -9  -8   2        1.62       21.91      5.93 o 
  -8  -8   2        0.43        4.84     32.89 o 
  -7  -8   2      210.08      203.91      8.22 o 
  -6  -8   2      124.45      104.94      6.54 o 
  -5  -8   2       24.49       14.51      7.85 o 
  -4  -8   2        4.91       -3.89      5.66 o 
  -3  -8   2     1202.82     1151.63     48.59 o 
  -2  -8   2      215.32      208.15      7.35 o 
  -1  -8   2      161.75      136.88      9.50 o 
   0  -8   2       23.73       22.45      5.96 o 
   1  -8   2      738.67      766.41     10.24 o 
   2  -8   2      493.81      486.44      7.59 o 
   3  -8   2      115.54      107.57      7.52 o 
   4  -8   2      168.79      183.74      6.77 o 
   5  -8   2      543.38      546.88     12.63 o 
   6  -8   2      158.28      160.13     11.48 o 
   7  -8   2       23.93       25.74      7.49 o 
   8  -8   2       60.13       44.61     10.99 o 
   9  -8   2      104.31      105.73     10.67 o 
  10  -8   2        1.04        3.61      7.13 o 
  11  -8   2       19.54        3.15      7.73 o 
  12  -8   2        0.74        2.73      7.59 o 
 -10  -7   2       12.49       22.73      5.67 o 
  -9  -7   2       47.11       54.40     12.22 o 
  -8  -7   2       29.23       44.50     11.36 o 
  -7  -7   2      213.85      194.81     12.91 o 
  -6  -7   2        4.18       12.20      5.88 o 
  -5  -7   2       44.86       60.28     11.54 o 
  -4  -7   2      271.56      258.09      7.88 o 
  -3  -7   2      867.34      784.98      7.90 o 
  -2  -7   2      552.82      550.18      9.19 o 
  -1  -7   2     1443.68     1384.39     42.61 o 
   0  -7   2        4.08        6.65      5.72 o 
   1  -7   2      334.17      333.21     14.55 o 
   2  -7   2     1349.01     1401.95     10.61 o 
   3  -7   2      131.84      127.89      7.68 o 
   4  -7   2      406.08      451.00     12.70 o 
   5  -7   2       10.11       18.65     10.50 o 
   6  -7   2      284.76      268.89     11.52 o 
   7  -7   2     1224.93     1085.31     12.37 o 
   8  -7   2      221.46      219.99     14.62 o 
   9  -7   2       46.98       35.33      6.35 o 
  10  -7   2        1.93       10.18      6.57 o 
  11  -7   2      115.56      123.96      7.75 o 
  12  -7   2        3.83       -4.70     13.49 o 
  13  -7   2        4.02        7.55     13.98 o 
 -11  -6   2        8.09        7.75      5.72 o 
 -10  -6   2        5.22        5.30      7.08 o 
  -9  -6   2       88.01      103.77      7.96 o 
  -8  -6   2      180.41      177.20      7.83 o 
  -7  -6   2      113.94      114.04      8.12 o 
  -6  -6   2      111.96      108.89     16.30 o 
  -5  -6   2      298.39      293.71      8.49 o 
  -4  -6   2      239.29      224.38      8.61 o 
  -3  -6   2        0.14        5.73      5.72 o 
  -2  -6   2      149.58      153.06      5.49 o 
  -1  -6   2     1250.34     1344.60     10.17 o 
   0  -6   2     1171.22     1165.32     26.62 o 
   1  -6   2      982.51     1005.76     10.51 o 
   2  -6   2       28.90       14.81      5.50 o 
   3  -6   2      149.89      138.33     11.22 o 
   4  -6   2      125.43      122.98      7.74 o 
   5  -6   2       34.49       29.95     10.53 o 
   6  -6   2       29.25       19.77     10.52 o 
   7  -6   2       58.24       59.76     10.71 o 
   8  -6   2       49.44       83.45      6.66 o 
   9  -6   2       62.61       58.47      6.86 o 
  10  -6   2        0.59        4.32      6.23 o 
  11  -6   2      278.93      266.84      9.97 o 
  12  -6   2        8.44        2.46      9.00 o 
  13  -6   2        6.88        7.04      9.55 o 
 -12  -5   2        7.66       10.82      7.90 o 
 -11  -5   2        2.33      -11.87     13.00 o 
 -10  -5   2       33.33       38.80      5.94 o 
  -9  -5   2      176.97      157.74      5.44 o 
  -8  -5   2      246.47      261.28      6.71 o 
  -7  -5   2        0.79        3.83      5.77 o 
  -6  -5   2       11.97       27.29     13.32 o 
  -5  -5   2      375.84      353.23      6.60 o 
  -4  -5   2      203.25      190.64      6.96 o 
  -3  -5   2     1636.60     1646.75     18.18 o 
  -2  -5   2       59.98       57.97      6.22 o 
  -1  -5   2      617.47      673.27      9.98 o 
   0  -5   2      972.17      986.85     11.69 o 
   1  -5   2     2710.90     2665.45     13.56 o 
   2  -5   2     1195.08     1288.23     16.54 o 
   3  -5   2     2813.79     2807.36     86.69 o 
   4  -5   2      582.81      514.56     12.24 o 
   5  -5   2      908.10      935.79     14.11 o 
   6  -5   2       22.74       39.33      7.68 o 
   7  -5   2      275.35      269.50     17.76 o 
   8  -5   2      374.88      348.07      6.91 o 
   9  -5   2        8.16       21.99      6.52 o 
  10  -5   2       37.93       47.48     19.78 o 
  11  -5   2       31.79       48.75     22.16 o 
  12  -5   2       15.48       29.48      8.84 o 
  13  -5   2       10.66       -0.03      9.58 o 
 -12  -4   2        0.15       15.21      6.78 o 
 -11  -4   2       25.10       35.33      5.91 o 
 -10  -4   2      108.43       91.37      5.90 o 
  -9  -4   2      176.36      172.79      5.73 o 
  -8  -4   2       17.08       23.55      5.90 o 
  -7  -4   2      110.17      121.49      7.39 o 
  -6  -4   2      117.94      108.29      8.67 o 
  -5  -4   2       35.36       36.72      5.94 o 
  -4  -4   2        4.46       11.00      7.29 o 
  -3  -4   2      101.83      168.24     11.82 o 
  -2  -4   2      132.93      113.71      5.67 o 
  -1  -4   2      215.53      258.46     11.01 o 
   0  -4   2     1323.48     1266.85     13.31 o 
   1  -4   2      127.91      142.34      8.18 o 
   2  -4   2      122.25      169.59      9.35 o 
   3  -4   2      686.72      794.35     14.59 o 
   4  -4   2       19.48       27.13     10.11 o 
   5  -4   2     2819.68     2768.51     19.68 o 
   6  -4   2      647.70      630.60     12.84 o 
   7  -4   2       35.25       29.39      7.08 o 
   8  -4   2       16.22        9.69     10.76 o 
   9  -4   2      523.63      501.67     56.54 o 
  10  -4   2        7.36       31.69     10.65 o 
  11  -4   2        2.01      -11.41     11.41 o 
  12  -4   2        4.29        9.63     12.34 o 
  13  -4   2       44.38       24.98      9.24 o 
 -12  -3   2        9.05       10.41      8.57 o 
 -11  -3   2       12.84        6.27      6.99 o 
 -10  -3   2       35.51       32.76      8.97 o 
  -9  -3   2        0.25        3.44      5.20 o 
  -8  -3   2       55.37       49.26      4.69 o 
  -7  -3   2      173.52      186.60     16.90 o 
  -6  -3   2      605.74      595.51     11.85 o 
  -5  -3   2      882.91      859.70      8.37 o 
  -4  -3   2     1555.16     1547.91     10.26 o 
  -3  -3   2     7652.49     8078.81    167.57 o 
  -2  -3   2      375.58      510.98      9.53 o 
  -1  -3   2     1850.07     1763.27     13.44 o 
   0  -3   2     1567.55     1677.14     19.91 o 
   1  -3   2      169.72      116.40      9.27 o 
   2  -3   2      175.96      196.54      9.21 o 
   3  -3   2       45.05       43.31     11.21 o 
   4  -3   2      148.63      142.92     11.49 o 
   5  -3   2     1691.85     1792.65     16.81 o 
   6  -3   2        2.36       -1.06     10.07 o 
   7  -3   2       34.59       33.43     10.37 o 
   8  -3   2       35.59       45.19      7.51 o 
   9  -3   2      213.79      221.58     11.11 o 
  10  -3   2      211.31      231.74      8.89 o 
  11  -3   2       20.43       11.65     11.37 o 
  12  -3   2        2.21       -9.38     12.09 o 
  13  -3   2       13.30       -0.18      9.31 o 
 -13  -2   2        6.71        3.13      8.27 o 
 -12  -2   2       31.75       18.17      7.79 o 
 -11  -2   2       69.44       68.53      6.94 o 
 -10  -2   2       45.43       64.45      6.48 o 
  -9  -2   2       19.74       15.35      9.93 o 
  -8  -2   2       37.68       36.46      5.20 o 
  -7  -2   2      201.39      175.21      6.24 o 
  -6  -2   2       43.98       54.11     11.10 o 
  -5  -2   2     1576.56     1513.03      9.85 o 
  -4  -2   2      642.68      614.28     10.58 o 
  -3  -2   2      766.61      829.32     27.44 o 
  -1  -2   2     7600.32     7717.33     65.24 o 
   0  -2   2      105.12      154.00     11.24 o 
   1  -2   2    12254.78    11708.71     65.29 o 
   2  -2   2       41.81       34.65     13.70 o 
   3  -2   2     1288.19     1430.85     37.11 o 
   4  -2   2     2208.49     2443.89     84.66 o 
   5  -2   2       12.65        9.59      5.53 o 
   6  -2   2       63.76       50.83      7.25 o 
   7  -2   2      575.94      545.30     10.22 o 
   8  -2   2      135.62      115.83      7.78 o 
   9  -2   2        1.17       -5.05     10.06 o 
  10  -2   2       96.55      103.81     11.19 o 
  11  -2   2       65.44       76.22     11.43 o 
  12  -2   2        8.61        1.28      8.90 o 
  13  -2   2        0.03        7.06      8.95 o 
 -13  -1   2       27.40       21.85      8.64 o 
 -12  -1   2       37.96       58.80      9.66 o 
 -11  -1   2        0.89       -7.08      8.22 o 
 -10  -1   2       39.33       32.37      6.74 o 
  -9  -1   2       52.32       60.51      5.31 o 
  -8  -1   2        9.81        8.91      7.55 o 
  -7  -1   2      235.43      232.80      6.69 o 
  -6  -1   2       28.04       34.64      5.36 o 
  -5  -1   2      363.23      371.08      7.13 o 
  -4  -1   2      865.11      863.12     31.02 o 
  -3  -1   2     3247.82     3541.07    154.40 o 
  -2  -1   2     2395.70     2381.68     54.44 o 
  -1  -1   2     1301.84     1374.67     15.69 o 
   0  -1   2     4234.57     4696.06    131.04 o 
   1  -1   2     1610.47     1523.92     23.21 o 
   2  -1   2     1375.60     1364.79     13.88 o 
   3  -1   2      273.08      226.30      7.11 o 
   4  -1   2      169.12      120.55      4.99 o 
   5  -1   2       31.40       42.43      4.92 o 
   6  -1   2        1.07       -0.91      4.96 o 
   7  -1   2       22.80       26.86      5.90 o 
   8  -1   2      612.17      610.37      9.34 o 
   9  -1   2       98.05       93.41      7.49 o 
  10  -1   2        4.27      -13.11     13.11 o 
  11  -1   2       64.47       71.10      6.94 o 
  12  -1   2       65.45       87.23     12.23 o 
  13  -1   2        6.20        1.45      9.28 o 
 -13   0   2        4.05       -9.05      9.05 o 
 -12   0   2       53.45       60.11      8.61 o 
 -11   0   2       47.65       43.10      8.91 o 
 -10   0   2        4.25        8.11      6.77 o 
  -9   0   2       91.64       98.19      6.57 o 
  -8   0   2      315.64      356.19     18.97 o 
  -7   0   2     1077.88     1038.17     11.14 o 
  -6   0   2        7.22       11.59      5.09 o 
  -5   0   2        9.10        8.60      4.78 o 
  -4   0   2      525.68      434.44     16.88 o 
  -3   0   2        4.88       24.01      8.46 o 
  -2   0   2     1023.41     1182.68     19.84 o 
  -1   0   2      168.74      172.04     16.23 o 
   0   0   2      955.48     1097.17     60.88 o 
   1   0   2      567.79      876.53     40.60 o 
   2   0   2       53.26       32.62      5.83 o 
   3   0   2        3.51        4.16      5.64 o 
   4   0   2       83.62      137.02      5.35 o 
   5   0   2       77.25      132.03      5.25 o 
   6   0   2      181.42      184.84      5.09 o 
   7   0   2       98.45       91.42      5.33 o 
   8   0   2      140.72      161.23      9.48 o 
   9   0   2      304.86      283.71      5.65 o 
  10   0   2       30.99       24.79      6.32 o 
  11   0   2        1.87        9.73      6.61 o 
  12   0   2        9.75       15.62      7.25 o 
  13   0   2        6.82       16.37      7.63 o 
 -13   1   2       14.53       -6.86     12.53 o 
 -12   1   2        0.51       18.01     12.09 o 
 -11   1   2       40.44       48.34     11.45 o 
 -10   1   2        4.32       -3.28     10.94 o 
  -9   1   2        5.13       -9.98     10.26 o 
  -8   1   2      276.89      273.69      8.28 o 
  -7   1   2      494.53      512.15      8.12 o 
  -6   1   2     1204.99     1178.09     10.89 o 
  -5   1   2        7.48       13.90      6.63 o 
  -4   1   2      428.24      457.69     10.17 o 
  -2   1   2       59.97       99.90     21.16 o 
  -1   1   2      139.15      123.78      8.77 o 
   0   1   2     1471.78     1410.99     92.99 o 
   1   1   2     1225.36     1259.16     50.19 o 
   2   1   2     2364.02     2577.39    113.52 o 
   3   1   2      687.52      651.97      7.68 o 
   4   1   2       62.76       67.34      4.69 o 
   5   1   2       44.07       63.20      5.66 o 
   6   1   2      498.21      463.00      6.75 o 
   7   1   2       53.83       48.51      5.27 o 
   8   1   2      717.74      673.49      6.52 o 
   9   1   2       93.23      105.25      5.67 o 
  10   1   2      109.58      115.90     10.15 o 
  11   1   2       27.86       29.37      5.92 o 
  12   1   2        0.57       -8.39      8.80 o 
  13   1   2       17.32        8.81     10.00 o 
 -13   2   2        0.13       28.07     12.75 o 
 -12   2   2        0.10        7.84     11.84 o 
 -11   2   2        2.94        7.83      8.11 o 
 -10   2   2        6.40       14.40     10.70 o 
  -9   2   2       82.91       87.83     10.87 o 
  -8   2   2       26.03       38.44      9.81 o 
  -7   2   2      204.69      183.28      8.13 o 
  -6   2   2      745.58      749.73     12.49 o 
  -5   2   2      872.17      846.00     13.62 o 
  -3   2   2      585.49      285.52      9.86 o 
  -2   2   2       11.96       22.46      6.33 o 
  -1   2   2       15.31        6.32      8.36 o 
   0   2   2       37.14       19.97      8.35 o 
   1   2   2       24.18       11.59      7.63 o 
   2   2   2     2290.51     2141.14     20.45 o 
   3   2   2     2211.41     2191.74     38.19 o 
   4   2   2      188.59      221.28      5.27 o 
   5   2   2      145.36      130.51      5.37 o 
   6   2   2      594.22      635.29     10.71 o 
   7   2   2     1060.98      956.05     34.69 o 
   8   2   2      119.79      125.57     22.02 o 
   9   2   2      108.91       95.15      4.62 o 
  10   2   2       89.15       79.19     11.63 o 
  11   2   2       21.79       34.39      6.07 o 
  12   2   2        2.97       -7.47      7.47 o 
 -13   3   2       33.61       26.41     12.93 o 
 -12   3   2       11.86       18.89      8.56 o 
 -11   3   2       11.75        7.65     11.37 o 
 -10   3   2      103.87      127.73     11.28 o 
  -9   3   2      400.96      404.49      9.20 o 
  -8   3   2      191.56      161.09     10.65 o 
  -7   3   2        6.16       12.03      7.26 o 
  -6   3   2      356.67      348.98      8.63 o 
  -5   3   2     3156.59     2404.75    510.97 o 
  -4   3   2     2488.64     2759.55     19.52 o 
  -3   3   2       35.27       35.34      7.89 o 
  -2   3   2     1948.44     2084.75     47.98 o 
  -1   3   2      770.79      783.57     38.63 o 
   0   3   2      768.52      827.03     19.89 o 
   1   3   2       59.10       45.52      8.01 o 
   2   3   2        8.43       23.14      9.36 o 
   3   3   2      928.04     1204.06      9.48 o 
   4   3   2      421.41      357.16     17.10 o 
   5   3   2        4.47        1.98      5.84 o 
   6   3   2      625.82      663.79     10.53 o 
   7   3   2      199.55      229.99      6.45 o 
   8   3   2      188.13      172.75      5.01 o 
   9   3   2        1.51        9.42      5.56 o 
  10   3   2        0.43        9.98      6.70 o 
  11   3   2       19.03       33.54      9.98 o 
  12   3   2       10.56       22.40      7.49 o 
 -13   4   2        8.07        9.99     11.63 o 
 -12   4   2        6.65       19.86      8.63 o 
 -11   4   2        9.00       -4.92      8.30 o 
 -10   4   2       21.77       -8.69     11.52 o 
  -9   4   2      103.71      124.61      7.79 o 
  -8   4   2      388.28      329.54     90.90 o 
  -7   4   2      377.19      325.46     17.86 o 
  -6   4   2      118.96      110.24      6.94 o 
  -5   4   2      309.29      262.78     11.40 o 
  -4   4   2     1169.60     1192.05     15.03 o 
  -3   4   2     2719.93     2986.99    112.14 o 
  -2   4   2      286.41      359.13     15.22 o 
  -1   4   2       29.51       39.00      7.69 o 
   0   4   2     1556.71     1466.08     14.55 o 
   1   4   2       89.80       85.85      6.08 o 
   2   4   2      241.44      309.67      7.79 o 
   3   4   2      115.76       97.65      7.86 o 
   4   4   2     2095.58     1977.66    100.60 o 
   5   4   2      696.05      673.94      7.82 o 
   6   4   2       15.58       23.01      5.08 o 
   7   4   2      109.34      117.26      6.22 o 
   8   4   2       93.22       92.41      9.53 o 
   9   4   2       86.39       90.66     12.70 o 
  10   4   2        6.23        3.90      5.93 o 
  11   4   2        2.46        1.53      6.23 o 
  12   4   2       13.63       10.07      6.85 o 
 -13   5   2        0.09       27.58      9.14 o 
 -12   5   2        8.95        1.42      7.08 o 
 -11   5   2      108.01       90.51      6.34 o 
 -10   5   2      117.27      111.35      9.73 o 
  -9   5   2        5.00       27.34      7.91 o 
  -8   5   2       91.87      106.98      6.38 o 
  -7   5   2      130.23      134.44      8.80 o 
  -6   5   2      199.67      207.88      8.23 o 
  -5   5   2      241.05      214.37      8.20 o 
  -4   5   2       22.50       41.37      7.50 o 
  -3   5   2       89.99       62.85      6.45 o 
  -2   5   2       74.80       99.53     10.84 o 
  -1   5   2     1255.51     1352.81     37.12 o 
   0   5   2     1604.79     1631.17     11.38 o 
   1   5   2       11.36       12.00      8.32 o 
   2   5   2        2.16        3.41      5.15 o 
   3   5   2        9.65       19.08      7.02 o 
   4   5   2      371.56      409.53     19.07 o 
   5   5   2     1024.33      998.87     16.61 o 
   6   5   2      540.31      513.93     14.27 o 
   7   5   2        1.37       -2.08      5.12 o 
   8   5   2       69.84       80.11      8.06 o 
   9   5   2       30.73       31.09      7.57 o 
  10   5   2       23.73       30.12     10.03 o 
  11   5   2        1.52       10.10      6.37 o 
 -13   6   2        0.07       -0.59      6.46 o 
 -12   6   2       18.29       14.02      7.28 o 
 -11   6   2       72.03       76.85      6.88 o 
 -10   6   2      143.53      130.57      5.97 o 
  -9   6   2       84.12       86.40     10.42 o 
  -8   6   2       14.48       13.56      8.82 o 
  -7   6   2      491.28      462.29     12.08 o 
  -6   6   2      204.46      228.80     11.27 o 
  -5   6   2      250.70      304.04     11.47 o 
  -4   6   2      634.48      697.29      8.98 o 
  -3   6   2       42.80       48.60      5.17 o 
  -2   6   2      741.71      673.68     27.86 o 
  -1   6   2        3.05       12.15     13.02 o 
   0   6   2       17.24       27.75      5.85 o 
   1   6   2        9.99       22.61      6.05 o 
   2   6   2      415.53      405.16      9.15 o 
   3   6   2      256.68      268.39      6.66 o 
   4   6   2        0.09       18.77     13.54 o 
   5   6   2       50.97       46.05      7.16 o 
   6   6   2       37.27       38.26      5.90 o 
   7   6   2       37.62       40.94      5.47 o 
   8   6   2        2.87       17.25      5.63 o 
   9   6   2        4.94       -2.98      5.96 o 
  10   6   2       28.88       18.44      6.40 o 
  11   6   2        5.32       21.76      7.64 o 
 -13   7   2        2.61       -3.56     13.55 o 
 -12   7   2        1.42       13.61      9.88 o 
 -11   7   2        1.92       -3.58     11.46 o 
 -10   7   2      165.49      187.02      8.53 o 
  -9   7   2      233.44      214.96     10.52 o 
  -8   7   2       72.79       75.91      8.38 o 
  -7   7   2      276.96      262.07      8.76 o 
  -6   7   2        2.12       11.57      7.27 o 
  -5   7   2        9.86       15.93      7.27 o 
  -4   7   2      187.70      208.21      7.71 o 
  -3   7   2       20.34       32.70      8.20 o 
  -2   7   2      881.07      858.26     28.55 o 
  -1   7   2      910.31      872.55     43.28 o 
   0   7   2       37.82       30.67     12.63 o 
   1   7   2       29.11       29.36      5.97 o 
   2   7   2      867.56      865.33     13.77 o 
   3   7   2      768.57      718.30      7.83 o 
   4   7   2      168.62      152.71      7.49 o 
   5   7   2        6.99        6.74      5.75 o 
   6   7   2       35.47       40.85      6.32 o 
   7   7   2       19.19       21.76      6.69 o 
   8   7   2       15.98       20.82      8.70 o 
   9   7   2        0.52        5.91      6.04 o 
  10   7   2       30.40       30.39     10.70 o 
 -12   8   2        4.88       13.36      9.63 o 
 -11   8   2        4.48      -10.05     17.74 o 
 -10   8   2        8.82       -1.30      7.30 o 
  -9   8   2      134.85      134.36      7.95 o 
  -8   8   2       58.94       56.43     11.72 o 
  -7   8   2      115.54      120.51      7.81 o 
  -6   8   2       16.93        7.70      7.61 o 
  -5   8   2        4.85       15.47      6.28 o 
  -4   8   2       12.31       20.93      8.92 o 
  -3   8   2       83.22       93.94     13.87 o 
  -2   8   2      218.61      239.91      6.93 o 
  -1   8   2      196.18      195.30      7.65 o 
   0   8   2       86.57       91.66      7.48 o 
   1   8   2      259.03      248.19     14.58 o 
   2   8   2      224.84      216.82     22.43 o 
   3   8   2      427.61      417.88     33.64 o 
   4   8   2      146.85      159.96      7.39 o 
   5   8   2        4.80       14.48     11.19 o 
   6   8   2       33.91       40.78      6.96 o 
   7   8   2       29.38       27.34      6.52 o 
   8   8   2       11.72        1.07     11.94 o 
   9   8   2        1.16        0.77      7.37 o 
 -12   9   2       38.12       50.69     31.22 o 
 -11   9   2       57.83       79.56     15.63 o 
 -10   9   2        1.12       26.95     18.21 o 
  -9   9   2        0.10       10.68      8.14 o 
  -8   9   2       50.66       63.13      8.14 o 
  -7   9   2       81.26       87.42     10.70 o 
  -6   9   2       83.31       59.11     10.97 o 
  -5   9   2       91.68       88.97     11.35 o 
  -4   9   2       73.84       67.87      5.41 o 
  -3   9   2       44.27       61.97      7.21 o 
  -2   9   2        8.08       12.51      4.95 o 
  -1   9   2        3.05       16.11      7.10 o 
   0   9   2      308.70      303.88     15.98 o 
   1   9   2      132.91      127.58     11.10 o 
   2   9   2       66.83       68.07      6.11 o 
   3   9   2       28.86       28.57     15.03 o 
   4   9   2      157.69      140.18      6.38 o 
   5   9   2       49.10       44.22      6.34 o 
   6   9   2        5.93        9.55      6.50 o 
   7   9   2        0.11       23.25     25.72 o 
   8   9   2       53.11       51.75      7.79 o 
 -11  10   2       22.07       18.94     19.31 o 
 -10  10   2        4.56       10.41     10.11 o 
  -9  10   2       29.90       55.24     11.87 o 
  -8  10   2        1.33       14.08     11.25 o 
  -7  10   2       22.85       32.77     11.02 o 
  -6  10   2       16.98       38.05     11.03 o 
  -5  10   2       44.85       51.85      7.66 o 
  -4  10   2      247.13      252.02     19.11 o 
  -3  10   2      429.31      400.55      8.53 o 
  -2  10   2      160.67      176.85      7.82 o 
  -1  10   2       31.73       38.74      8.06 o 
   0  10   2       49.80       39.75      5.44 o 
   1  10   2      261.61      279.89      5.93 o 
   2  10   2      164.90      172.14      6.55 o 
   3  10   2       27.82       23.41      7.52 o 
   4  10   2        8.08        6.66     13.50 o 
   5  10   2       77.52       81.53      8.03 o 
   6  10   2       55.31       59.46      8.50 o 
   7  10   2        4.94        5.40     14.68 o 
 -10  11   2        2.59       19.42     10.54 o 
  -9  11   2        7.21      -12.44     12.44 o 
  -8  11   2       13.11       14.81      8.55 o 
  -7  11   2       22.67       30.60     11.81 o 
  -6  11   2       32.12       18.94      5.59 o 
  -5  11   2       59.46       49.02      5.57 o 
  -4  11   2       77.43       78.98     12.26 o 
  -3  11   2       12.09       18.98      6.63 o 
  -2  11   2       72.16       52.09      6.36 o 
  -1  11   2       42.01       46.99      6.58 o 
   0  11   2       32.48       39.30     13.77 o 
   1  11   2       19.59       30.11      5.44 o 
   2  11   2       99.32       93.96      7.57 o 
   3  11   2        0.39       12.22      7.70 o 
   4  11   2        2.53       12.54      7.95 o 
   5  11   2        8.40       19.11      6.85 o 
   6  11   2       24.06       38.90      7.32 o 
  -9  12   2        6.87       13.14      9.27 o 
  -8  12   2        0.54       -1.33     12.52 o 
  -7  12   2        0.01       -1.34     12.17 o 
  -6  12   2       30.25       59.84     18.28 o 
  -5  12   2       61.78       56.16      7.07 o 
  -4  12   2       49.92       62.08     12.44 o 
  -3  12   2       50.25       57.71      6.81 o 
  -2  12   2        0.86        8.87      8.91 o 
  -1  12   2       92.15      115.60      8.01 o 
   0  12   2       78.75       74.42     19.86 o 
   1  12   2        4.32       27.00     10.63 o 
   2  12   2       16.47       21.88      6.69 o 
   3  12   2       11.13       -0.97      8.42 o 
   4  12   2        5.12        0.81      9.66 o 
   5  12   2        0.01        9.35     14.96 o 
  -8  13   2        1.81        8.06      9.43 o 
  -7  13   2        2.05        7.10      8.87 o 
  -6  13   2        6.37       10.45      8.18 o 
  -5  13   2       13.75       19.39     11.21 o 
  -4  13   2       21.99       23.80      9.89 o 
  -3  13   2        6.26        1.38     14.94 o 
  -2  13   2        9.60       13.45      8.44 o 
  -1  13   2        6.80       16.79      7.01 o 
   0  13   2       87.36       97.13      7.31 o 
   1  13   2       27.56       35.31     23.64 o 
   2  13   2        0.03        6.13     11.42 o 
   3  13   2       10.88       16.98     16.56 o 
  -6  14   2        0.54       -5.49      7.74 o 
  -5  14   2        2.67       36.44     19.72 o 
  -4  14   2        7.44       26.11     11.07 o 
  -3  14   2        3.62       24.19     10.85 o 
  -2  14   2        4.20       18.24      8.98 o 
  -1  14   2        6.09       -5.76     11.66 o 
   0  14   2       22.42       17.53      7.28 o 
   1  14   2       15.49       10.03     11.68 o 
   0 -15   3        0.08        0.77     20.91 o 
   1 -15   3        8.06       13.94      6.51 o 
   2 -15   3       14.19       10.96      7.68 o 
   3 -15   3        7.84        5.41      7.61 o 
   4 -15   3        6.39        1.64     11.86 o 
   5 -15   3       10.44       16.32     17.63 o 
  -3 -14   3        8.72       11.80     19.84 o 
  -2 -14   3       30.63       24.05      7.46 o 
  -1 -14   3        3.76       31.55      8.78 o 
   0 -14   3        1.04       91.40     49.29 o 
   1 -14   3        5.29       -0.78      8.58 o 
   2 -14   3       24.71       26.73     11.69 o 
   3 -14   3       42.98       37.36      8.94 o 
   4 -14   3        0.10       18.91      9.13 o 
   5 -14   3        0.60        7.11      8.85 o 
   6 -14   3       26.49        7.69     12.89 o 
   7 -14   3       59.56       49.17     13.46 o 
  -5 -13   3        8.32       13.42     16.28 o 
  -4 -13   3       28.99       40.73     14.02 o 
  -3 -13   3        0.17       -0.53     11.36 o 
  -2 -13   3        0.53       20.38      9.69 o 
  -1 -13   3        1.61        7.00     12.51 o 
   0 -13   3        1.36       12.16      5.82 o 
   1 -13   3       55.71       36.38      8.28 o 
   2 -13   3       25.53       38.59      8.13 o 
   3 -13   3      161.57      156.17      8.50 o 
   4 -13   3       12.82       11.77     10.33 o 
   5 -13   3       39.17       40.27      8.62 o 
   6 -13   3        9.21      -10.35     12.20 o 
   7 -13   3       38.95       13.25     12.60 o 
   8 -13   3        1.42       10.93      9.05 o 
   9 -13   3        1.65       11.03     13.40 o 
  -6 -12   3        0.61        9.91      6.48 o 
  -5 -12   3       10.33        1.68      8.78 o 
  -4 -12   3       68.91       77.21      8.59 o 
  -3 -12   3       42.10       56.21      7.02 o 
  -2 -12   3        4.32       -1.46      8.04 o 
  -1 -12   3       17.52       30.41      6.62 o 
   0 -12   3       79.44       73.19      7.54 o 
   1 -12   3      338.84      352.35      7.19 o 
   2 -12   3        5.78       30.70     16.07 o 
   3 -12   3        2.19        0.01      6.53 o 
   4 -12   3        1.98       25.40      7.88 o 
   5 -12   3      108.07      142.84      8.38 o 
   6 -12   3        9.31        5.07      8.21 o 
   7 -12   3        0.42        8.23      8.47 o 
   8 -12   3        7.57       28.44     12.15 o 
   9 -12   3       55.04       56.91      9.37 o 
  10 -12   3        1.70        6.58     11.12 o 
  -7 -11   3       11.64       24.20      8.93 o 
  -6 -11   3       27.90       15.41      7.05 o 
  -5 -11   3        4.06       11.05     14.54 o 
  -4 -11   3       14.16       22.32     11.91 o 
  -3 -11   3       11.50       10.61      6.21 o 
  -2 -11   3      104.54       94.29      8.15 o 
  -1 -11   3        1.02       18.69      6.27 o 
   0 -11   3       11.53       13.11      8.53 o 
   1 -11   3      549.89      623.90     11.58 o 
   2 -11   3       18.21       21.60      6.12 o 
   3 -11   3       51.27       56.47      6.25 o 
   4 -11   3       60.55       67.11      9.92 o 
   5 -11   3      293.62      290.48      8.68 o 
   6 -11   3        0.97       -9.72     11.30 o 
   7 -11   3        0.51       -1.57      8.02 o 
   8 -11   3        4.93      -11.11     11.64 o 
   9 -11   3        4.44       33.74     11.97 o 
  10 -11   3       14.34        8.36      7.28 o 
  11 -11   3        7.66       29.89      8.35 o 
  -8 -10   3        4.84       -6.10     18.12 o 
  -7 -10   3       18.52       22.14     13.04 o 
  -6 -10   3       42.34       62.55      8.29 o 
  -5 -10   3       12.42       19.22     11.08 o 
  -4 -10   3        0.06       -5.68      5.68 o 
  -3 -10   3        0.56       22.08      7.48 o 
  -2 -10   3        1.76        3.35      5.40 o 
  -1 -10   3     1013.08     1045.78     69.39 o 
   0 -10   3       19.97       25.44      8.46 o 
   1 -10   3      201.12      211.84      6.56 o 
   2 -10   3       15.47       30.49      7.63 o 
   3 -10   3       65.20       93.87     17.70 o 
   4 -10   3       89.96      106.41      7.79 o 
   5 -10   3      253.99      262.88      8.40 o 
   6 -10   3       93.73      104.65     11.22 o 
   7 -10   3       84.17      110.23     11.32 o 
   8 -10   3       23.54       31.36      7.93 o 
   9 -10   3       13.56       -2.66     11.88 o 
  10 -10   3        4.81        3.33      7.57 o 
  11 -10   3        1.60        9.62      8.38 o 
  -9  -9   3        1.39        3.77      6.32 o 
  -8  -9   3        7.26       14.85      6.74 o 
  -7  -9   3        4.13       20.67     13.48 o 
  -6  -9   3       48.72       66.93      6.56 o 
  -5  -9   3      317.63      285.11     27.49 o 
  -4  -9   3       50.21       35.72      9.99 o 
  -3  -9   3      345.25      327.80     32.09 o 
  -2  -9   3        8.32       -2.09      6.12 o 
  -1  -9   3     1065.00     1072.69      8.98 o 
   0  -9   3       13.15       19.11      7.44 o 
   1  -9   3       17.54       24.84      7.61 o 
   2  -9   3        3.34       12.53      5.26 o 
   3  -9   3      299.26      312.91      6.97 o 
   4  -9   3        1.07       10.26     14.01 o 
   5  -9   3      100.99      108.84     18.84 o 
   6  -9   3      861.44      858.37     14.20 o 
   7  -9   3      566.65      458.65      9.90 o 
   8  -9   3      140.88      150.25     19.07 o 
   9  -9   3       28.85       26.20      6.67 o 
  10  -9   3        1.87        1.87      9.51 o 
  11  -9   3        3.60       -6.35      6.35 o 
  12  -9   3        0.71       13.37      8.32 o 
 -10  -8   3       12.16       13.62     10.64 o 
  -9  -8   3       22.11        3.90     20.46 o 
  -8  -8   3       37.24       25.23      6.67 o 
  -7  -8   3       12.01       17.17      5.53 o 
  -6  -8   3        1.43       -7.53      7.53 o 
  -5  -8   3      112.19      125.97     13.04 o 
  -4  -8   3      217.80      229.40      7.65 o 
  -3  -8   3      297.88      294.87     35.28 o 
  -2  -8   3      188.38      200.96     10.99 o 
  -1  -8   3     1431.72     1415.02     29.60 o 
   0  -8   3      308.29      300.78     31.45 o 
   1  -8   3      489.29      473.40      8.49 o 
   2  -8   3        1.28       13.06      7.45 o 
   3  -8   3      300.39      280.26      8.10 o 
   4  -8   3      241.04      247.20      8.05 o 
   5  -8   3      148.17      154.49     11.32 o 
   6  -8   3      222.48      192.56     11.37 o 
   7  -8   3       90.00       99.64     11.36 o 
   8  -8   3      150.27      147.92     11.38 o 
   9  -8   3       32.10       28.74     12.07 o 
  10  -8   3        0.38        4.02      5.73 o 
  11  -8   3       11.32        8.84      6.18 o 
  12  -8   3       13.70        4.89      9.37 o 
 -11  -7   3        2.04        9.15      9.57 o 
 -10  -7   3        0.06        9.94      6.14 o 
  -9  -7   3       13.57       16.15      5.81 o 
  -8  -7   3       13.74       18.08      6.24 o 
  -7  -7   3      331.59      303.58     16.33 o 
  -6  -7   3       81.38      118.22      7.40 o 
  -5  -7   3        6.10       -0.80      9.61 o 
  -4  -7   3       56.25       66.68      7.33 o 
  -3  -7   3     1128.86     1108.08      9.56 o 
  -2  -7   3      467.59      466.82     28.09 o 
  -1  -7   3      623.12      625.96     24.52 o 
   0  -7   3      489.28      517.09      8.47 o 
   1  -7   3      555.49      570.89     18.79 o 
   2  -7   3       71.00       93.29     14.96 o 
   3  -7   3       21.36       34.48     14.66 o 
   4  -7   3      774.61      685.88     11.86 o 
   5  -7   3      393.30      391.53     11.99 o 
   6  -7   3      582.14      562.21     10.28 o 
   7  -7   3      266.52      272.40      8.48 o 
   8  -7   3        5.26       16.82      7.57 o 
   9  -7   3      110.03      102.32      9.96 o 
  10  -7   3        0.25        8.32      5.62 o 
  11  -7   3        0.05        9.57      9.63 o 
  12  -7   3       26.15       12.41     11.69 o 
  13  -7   3       16.56       16.57     13.85 o 
 -11  -6   3       14.50       13.11      9.57 o 
 -10  -6   3        7.29        8.53     12.50 o 
  -9  -6   3       29.13       43.86     16.47 o 
  -8  -6   3       12.72       14.90     18.58 o 
  -7  -6   3      337.93      374.35      6.22 o 
  -6  -6   3        7.18        2.09      6.14 o 
  -5  -6   3       33.86       54.75      7.22 o 
  -4  -6   3        0.99       -1.85      6.90 o 
  -3  -6   3      500.48      444.81     23.44 o 
  -2  -6   3       31.92       38.88      7.12 o 
  -1  -6   3     1534.65     1541.97     31.19 o 
   0  -6   3      195.92      154.65      7.22 o 
   1  -6   3      535.20      519.68     19.05 o 
   2  -6   3     2089.79     2113.49     66.94 o 
   3  -6   3       98.33       87.31      7.29 o 
   4  -6   3        3.52       17.44     10.10 o 
   5  -6   3      490.29      461.06      9.83 o 
   6  -6   3        8.73       14.77     10.77 o 
   7  -6   3       15.98       23.62      6.03 o 
   8  -6   3      148.64      140.55      6.69 o 
   9  -6   3        0.74        1.11      5.43 o 
  10  -6   3       38.17       42.82      6.74 o 
  11  -6   3       23.87       35.39     20.42 o 
  12  -6   3       19.04       14.08      7.34 o 
  13  -6   3       23.87       26.83      7.85 o 
 -12  -5   3        0.26       15.08      5.94 o 
 -11  -5   3       10.99        3.34      9.73 o 
 -10  -5   3       15.45       24.63     10.93 o 
  -9  -5   3      118.42       94.42      7.78 o 
  -8  -5   3        0.42       -2.54      5.25 o 
  -7  -5   3       21.33       30.31      5.93 o 
  -6  -5   3      724.83      689.22      7.74 o 
  -5  -5   3       53.38       60.82      5.91 o 
  -4  -5   3      148.81      148.95      7.64 o 
  -3  -5   3      905.89      851.84     10.03 o 
  -2  -5   3     1860.46     1820.76     17.10 o 
  -1  -5   3     1203.38     1139.85     44.26 o 
   0  -5   3       16.06       17.12      5.02 o 
   1  -5   3      713.77      638.17      8.72 o 
   2  -5   3     1205.46     1313.14     36.33 o 
   3  -5   3      482.79      517.91      8.86 o 
   4  -5   3      858.16      788.05     13.82 o 
   5  -5   3        2.90        8.57     10.06 o 
   6  -5   3      497.24      509.18      7.94 o 
   7  -5   3      118.17       96.80      7.66 o 
   8  -5   3       54.27       53.42     13.26 o 
   9  -5   3       19.41       21.43      8.35 o 
  10  -5   3       88.21       88.10      6.97 o 
  11  -5   3      130.26      120.56     27.25 o 
  12  -5   3        4.02        1.50     13.78 o 
  13  -5   3        4.61        3.91     25.67 o 
 -12  -4   3        1.12        5.85      6.41 o 
 -11  -4   3        0.15       16.54      7.00 o 
 -10  -4   3        0.74       14.63      5.63 o 
  -9  -4   3      187.64      188.81     10.40 o 
  -8  -4   3      269.38      264.47     16.47 o 
  -7  -4   3      163.51      166.16      7.77 o 
  -6  -4   3      179.75      171.24      7.60 o 
  -5  -4   3     1030.93     1065.64      9.59 o 
  -4  -4   3      478.73      500.39      7.60 o 
  -3  -4   3        1.40        1.62      4.89 o 
  -2  -4   3     1521.65     1576.97     21.22 o 
  -1  -4   3        6.08       10.91      7.50 o 
   0  -4   3     1639.11     1490.97     42.27 o 
   1  -4   3       24.77       21.12      7.48 o 
   2  -4   3      130.62      126.45      7.96 o 
   3  -4   3     3656.43     3786.59     25.83 o 
   4  -4   3     2707.75     2927.95     21.51 o 
   5  -4   3        1.46        4.66      5.00 o 
   6  -4   3        0.80       11.27      6.85 o 
   7  -4   3      146.10      155.18      7.95 o 
   8  -4   3      142.62      112.74      7.95 o 
   9  -4   3       11.62       11.44      7.49 o 
  10  -4   3      103.85      110.15     11.15 o 
  11  -4   3       36.45       46.70     11.39 o 
  12  -4   3       32.57       38.67      8.61 o 
  13  -4   3        0.46      -13.39     13.39 o 
 -12  -3   3        1.21        1.83      9.18 o 
 -11  -3   3       28.94       37.23      5.90 o 
 -10  -3   3        0.01       -1.69      6.44 o 
  -9  -3   3      177.99      175.17      5.71 o 
  -8  -3   3       94.06       94.99      6.23 o 
  -7  -3   3       67.37       77.37      5.40 o 
  -6  -3   3       15.72       22.77      7.14 o 
  -5  -3   3     1629.76     1693.79     42.06 o 
  -4  -3   3    10677.83    11139.21    142.49 o 
  -3  -3   3     1616.13     1704.93     59.01 o 
  -2  -3   3      710.19      692.37     10.13 o 
  -1  -3   3      562.97      564.33     16.58 o 
   0  -3   3      270.47      325.95      9.95 o 
   1  -3   3      711.54      705.04     14.89 o 
   2  -3   3       45.52       45.35      8.08 o 
   3  -3   3       10.04       19.72     10.65 o 
   4  -3   3     1337.55     1262.92     18.88 o 
   5  -3   3      524.37      550.04      7.36 o 
   6  -3   3      859.51      971.18     33.12 o 
   7  -3   3       16.91       26.71     10.06 o 
   8  -3   3      451.87      470.55     12.41 o 
   9  -3   3      229.16      212.75     11.71 o 
  10  -3   3       16.12       26.20      7.43 o 
  11  -3   3       21.65       22.00     11.61 o 
  12  -3   3       32.02       41.09     12.18 o 
  13  -3   3        6.12       15.65     13.05 o 
 -13  -2   3        8.17       28.16     12.71 o 
 -12  -2   3       22.78       45.77      8.98 o 
 -11  -2   3       80.01       71.79      7.03 o 
 -10  -2   3       24.37       21.03      5.62 o 
  -9  -2   3      131.73      122.73      6.41 o 
  -8  -2   3       31.81       29.13      5.21 o 
  -7  -2   3       10.40       20.72      7.62 o 
  -6  -2   3      114.58      118.26      6.77 o 
  -5  -2   3       31.45       44.06      6.15 o 
  -4  -2   3     2622.42     2679.04     18.76 o 
  -3  -2   3    10457.22    10578.83     72.19 o 
  -2  -2   3    12114.59    12463.90    403.96 o 
  -1  -2   3      137.09      164.08      7.85 o 
   0  -2   3      394.24      351.64     12.84 o 
   1  -2   3     7958.91     7664.87     65.19 o 
   2  -2   3     4664.98     4763.92     28.38 o 
   3  -2   3      208.52      212.72      9.38 o 
   4  -2   3     1018.73     1060.69     12.30 o 
   5  -2   3       56.54       37.37      5.72 o 
   6  -2   3     1003.49      958.77     25.24 o 
   7  -2   3      137.34      184.01     12.16 o 
   8  -2   3      380.60      427.59      8.71 o 
   9  -2   3      194.85      222.08     11.32 o 
  10  -2   3      134.70      103.35     11.22 o 
  11  -2   3        2.35       13.21      7.87 o 
  12  -2   3       20.00        8.56      8.59 o 
  13  -2   3        6.93       -3.05     12.81 o 
 -13  -1   3        7.67       14.72     12.89 o 
 -12  -1   3        0.01       10.83      7.56 o 
 -11  -1   3       63.42       60.97      8.30 o 
 -10  -1   3      172.22      177.04      6.90 o 
  -9  -1   3       56.88       54.30      7.74 o 
  -8  -1   3        8.79       15.40      5.04 o 
  -7  -1   3       51.13       52.24      5.49 o 
  -6  -1   3     1033.42     1056.99      8.83 o 
  -5  -1   3        3.82        7.32      7.16 o 
  -4  -1   3      293.58      298.04      8.13 o 
  -3  -1   3       51.71       72.03      8.06 o 
  -2  -1   3     2202.74     2183.62     24.21 o 
   0  -1   3     2234.46     2457.48     43.58 o 
   1  -1   3     1817.79     1745.13     48.12 o 
   2  -1   3     1983.55     2121.41     13.24 o 
   3  -1   3       81.26       77.71      4.69 o 
   4  -1   3      154.91      166.07      4.21 o 
   5  -1   3      414.60      439.13      5.51 o 
   6  -1   3      196.04      124.85      8.20 o 
   7  -1   3       14.82       12.58      5.91 o 
   8  -1   3        9.02       28.60      5.28 o 
   9  -1   3       41.19       39.54      7.99 o 
  10  -1   3      164.75      168.99      8.46 o 
  11  -1   3        5.86        5.59      6.71 o 
  12  -1   3        0.13       39.21     12.23 o 
  13  -1   3        2.40       30.01     13.27 o 
 -13   0   3       25.85       31.53      9.19 o 
 -12   0   3        0.74       13.72     12.17 o 
 -11   0   3        5.24        3.46     11.37 o 
 -10   0   3       32.76       33.34      6.82 o 
  -9   0   3        6.19       16.26      6.31 o 
  -8   0   3        2.76       11.46      7.19 o 
  -7   0   3        1.43        9.50      6.30 o 
  -6   0   3      374.37      353.83      9.33 o 
  -5   0   3      922.43      894.48    110.11 o 
  -4   0   3     1679.67     1784.36     17.05 o 
  -3   0   3      478.82      443.68     10.71 o 
  -2   0   3     3403.03     3633.80     25.64 o 
  -1   0   3     8382.23     8941.94    509.88 o 
   0   0   3      340.38      338.62     19.12 o 
   1   0   3        2.60        8.93      6.47 o 
   2   0   3     5187.93     5129.04    143.00 o 
   3   0   3       12.45       13.03      4.76 o 
   4   0   3     1964.39     2125.66     26.12 o 
   5   0   3      117.18      129.05      6.84 o 
   6   0   3     1596.07     1708.09     30.57 o 
   7   0   3      323.42      289.08      7.47 o 
   8   0   3      379.80      352.79     16.80 o 
   9   0   3        0.15        6.87      6.02 o 
  10   0   3       58.49       58.05      5.62 o 
  11   0   3       31.25       30.23     10.67 o 
  12   0   3       24.58       14.50     20.51 o 
  13   0   3        0.15       12.23      9.52 o 
 -13   1   3        1.81       14.15      9.48 o 
 -12   1   3        9.83       22.24      8.40 o 
 -11   1   3       60.99       45.23      8.29 o 
 -10   1   3        0.21       22.51     10.86 o 
  -9   1   3       19.28       28.86     10.29 o 
  -8   1   3      564.63      541.75     11.92 o 
  -7   1   3      260.00      241.41     10.96 o 
  -6   1   3     1637.75     1688.96     15.65 o 
  -5   1   3     1130.28     1163.36     12.16 o 
  -4   1   3      306.05      341.69     11.90 o 
  -2   1   3      493.96      576.55     43.50 o 
  -1   1   3      566.97      577.72     11.82 o 
   0   1   3     2879.45     3083.80    192.25 o 
   1   1   3     6578.98     6139.32    229.58 o 
   2   1   3     4262.05     4290.75     88.08 o 
   3   1   3       93.35      142.10      5.82 o 
   4   1   3     2765.70     2690.62     49.11 o 
   5   1   3      389.84      425.10      6.65 o 
   6   1   3       83.14       84.64      4.81 o 
   7   1   3      333.11      362.87      6.96 o 
   8   1   3      168.91      169.94      6.37 o 
   9   1   3        1.45       13.53      8.11 o 
  10   1   3       16.76        9.88      5.05 o 
  11   1   3       30.05       36.67      5.99 o 
  12   1   3       23.40       34.93      7.25 o 
 -13   2   3        5.15        0.86      9.18 o 
 -12   2   3       34.29       -2.25     12.38 o 
 -11   2   3       15.12       25.46      8.02 o 
 -10   2   3       10.71       -6.70     10.61 o 
  -9   2   3       10.24       19.61     10.04 o 
  -8   2   3      356.50      370.65     11.37 o 
  -7   2   3      729.64      740.74     12.34 o 
  -6   2   3      563.97      581.01     12.60 o 
  -5   2   3      186.75      192.54      8.67 o 
  -3   2   3     1132.11     1071.24     13.10 o 
  -2   2   3       23.42       29.49      7.08 o 
  -1   2   3      539.25      512.53     72.61 o 
   0   2   3     5623.15     5300.92    270.89 o 
   1   2   3      940.59      894.59     15.87 o 
   2   2   3     1109.23     1102.64     14.27 o 
   3   2   3      163.57      176.76      5.26 o 
   4   2   3     1036.38      987.65     23.30 o 
   5   2   3      648.72      557.01     15.58 o 
   6   2   3     1216.34     1218.87     20.80 o 
   7   2   3        7.60       18.93      6.12 o 
   8   2   3      205.91      236.15      5.82 o 
   9   2   3       23.32       36.32      4.78 o 
  10   2   3        4.67       37.12      6.46 o 
  11   2   3        0.01       15.87      6.03 o 
  12   2   3        9.14        5.28      5.62 o 
 -13   3   3        0.90       12.25     13.05 o 
 -12   3   3       26.90       48.91     12.21 o 
 -11   3   3        2.92      -11.69     11.69 o 
 -10   3   3       51.80       67.25     10.89 o 
  -9   3   3       48.56       77.04     10.51 o 
  -8   3   3       31.77       38.59     10.10 o 
  -7   3   3      585.13      584.62      9.51 o 
  -5   3   3     1031.32     1050.98     14.25 o 
  -4   3   3       54.92       56.97      8.04 o 
  -3   3   3      476.18      456.61     10.14 o 
  -2   3   3      233.61      194.50      6.30 o 
  -1   3   3      463.55      430.60      9.13 o 
   0   3   3     1508.55     1448.08     21.31 o 
   1   3   3       90.42      108.68      5.83 o 
   2   3   3     2762.41     2866.59     53.29 o 
   3   3   3     1769.71     1867.61     12.54 o 
   4   3   3      658.96      743.61     16.17 o 
   5   3   3      521.91      506.02     13.66 o 
   6   3   3      757.16      708.47     13.54 o 
   7   3   3       40.23       52.94     15.19 o 
   8   3   3        3.29        8.51      5.36 o 
   9   3   3       41.20       53.84      5.10 o 
  10   3   3       31.48       26.18      6.64 o 
  11   3   3        3.95       -1.77      9.74 o 
  12   3   3        3.51        1.28     11.70 o 
 -13   4   3       51.27       41.92     10.69 o 
 -12   4   3       12.98       15.78     14.17 o 
 -11   4   3        0.76       -1.33      8.13 o 
 -10   4   3       70.99       68.39      6.72 o 
  -9   4   3      166.98      147.65     15.71 o 
  -8   4   3       18.56       20.56      5.85 o 
  -7   4   3      351.39      379.71     11.84 o 
  -6   4   3      216.45      213.31      7.84 o 
  -5   4   3       87.92       73.17     10.55 o 
  -4   4   3      361.51      469.77     12.07 o 
  -3   4   3     1008.55     1236.40     26.83 o 
  -2   4   3     7661.04     7909.72     57.63 o 
  -1   4   3      390.47      339.75     27.23 o 
   0   4   3        0.39        4.60      7.85 o 
   1   4   3        4.81        0.71     12.94 o 
   2   4   3     1619.75     1445.30     18.52 o 
   3   4   3      379.52      341.25      8.03 o 
   4   4   3      447.57      464.97      7.14 o 
   5   4   3      158.67      155.28      4.98 o 
   6   4   3      449.08      456.41      6.99 o 
   7   4   3       84.63       98.07      6.12 o 
   8   4   3        1.02        3.77      4.93 o 
   9   4   3        9.53       11.65     11.47 o 
  10   4   3       10.72       15.20      5.89 o 
  11   4   3       13.71       -4.02      6.36 o 
 -13   5   3       19.83       20.83      7.73 o 
 -12   5   3       15.98       18.42      6.26 o 
 -11   5   3        0.28        1.49      6.55 o 
 -10   5   3       15.67       23.85      8.95 o 
  -9   5   3       95.27      102.78      7.76 o 
  -8   5   3      257.27      224.68      6.90 o 
  -7   5   3      224.90      231.34      8.00 o 
  -6   5   3       79.38       91.82     10.77 o 
  -5   5   3      312.24      279.99      8.52 o 
  -4   5   3      117.98      105.23      7.45 o 
  -3   5   3        9.32        7.18      9.22 o 
  -2   5   3      515.91      520.81      7.85 o 
  -1   5   3      247.35      186.44     10.14 o 
   0   5   3      464.86      487.62     11.44 o 
   1   5   3     1189.56     1266.51     10.10 o 
   2   5   3      207.62      192.69     14.21 o 
   3   5   3       71.65       41.03      8.37 o 
   4   5   3      939.11      889.03     29.53 o 
   5   5   3      240.34      266.32      7.71 o 
   6   5   3        4.78       12.82      5.26 o 
   7   5   3      124.44      128.21      6.29 o 
   8   5   3       26.90       42.12      6.33 o 
   9   5   3       18.09       21.12      5.78 o 
  10   5   3        9.21       18.22      5.44 o 
  11   5   3       11.35       22.35     12.11 o 
 -13   6   3        0.34        0.39      7.62 o 
 -12   6   3       12.76       35.42      8.33 o 
 -11   6   3       46.48       43.73      8.36 o 
 -10   6   3       34.86       37.93     11.03 o 
  -9   6   3       33.88       51.31      7.82 o 
  -8   6   3      164.50      183.21     11.16 o 
  -7   6   3        7.52        8.50     10.39 o 
  -6   6   3      165.41      169.06     11.09 o 
  -5   6   3        1.14       11.00      7.33 o 
  -4   6   3     1247.78     1254.94     23.85 o 
  -3   6   3      792.91      829.78     17.86 o 
  -2   6   3      150.10      190.13     13.57 o 
  -1   6   3       22.11       19.01      5.08 o 
   0   6   3     2767.23     2747.31     95.06 o 
   1   6   3      726.95      714.66      7.12 o 
   2   6   3      234.61      214.26      7.70 o 
   3   6   3      427.96      409.21     19.39 o 
   4   6   3      128.40      109.85      7.33 o 
   5   6   3       47.69       44.10      5.67 o 
   6   6   3        8.34        8.42      5.95 o 
   7   6   3        6.03        7.59      7.49 o 
   8   6   3       33.20       51.53      6.58 o 
   9   6   3       34.15       23.45      6.03 o 
  10   6   3        0.85       14.46      5.51 o 
 -12   7   3       19.93       12.30      7.35 o 
 -11   7   3       81.94      108.28     14.14 o 
 -10   7   3       81.36       71.92      8.34 o 
  -9   7   3       15.28       11.32     11.39 o 
  -8   7   3        6.99       10.58      8.91 o 
  -7   7   3       54.93       73.83     10.68 o 
  -6   7   3      107.22      114.50     10.48 o 
  -5   7   3      154.96      154.89     10.91 o 
  -4   7   3      530.15      524.43     16.80 o 
  -3   7   3      563.88      559.24      8.54 o 
  -2   7   3       27.38       21.25      5.18 o 
  -1   7   3      238.17      246.65      7.62 o 
   0   7   3       60.20       61.67      9.74 o 
   1   7   3      650.91      554.17     38.60 o 
   2   7   3       18.28       17.26      6.00 o 
   3   7   3        2.89        8.72      5.70 o 
   4   7   3      129.64      139.88      7.44 o 
   5   7   3      196.47      180.65      6.37 o 
   6   7   3        5.28        2.75      6.78 o 
   7   7   3       15.28       14.41      5.05 o 
   8   7   3        5.95        6.39      5.28 o 
   9   7   3       24.25       25.81      5.67 o 
  10   7   3        7.09        6.12      6.93 o 
 -12   8   3        0.02       30.38     17.74 o 
 -11   8   3        1.90       20.21     15.36 o 
 -10   8   3       61.59       72.45     19.30 o 
  -9   8   3       43.52       28.81     11.59 o 
  -8   8   3       72.80       91.02     10.87 o 
  -7   8   3       85.56       85.62     11.00 o 
  -6   8   3       60.27       52.74     10.50 o 
  -5   8   3       79.67       90.77      6.22 o 
  -4   8   3       32.07       35.86      7.17 o 
  -3   8   3       72.43       87.40      8.23 o 
  -2   8   3      400.35      402.75     30.04 o 
  -1   8   3      154.73      165.14      6.35 o 
   0   8   3      467.65      413.56     35.76 o 
   1   8   3      271.00      251.83      6.49 o 
   2   8   3     1031.97      972.28     34.89 o 
   3   8   3      198.15      225.52     14.30 o 
   4   8   3        2.74       -1.05      5.91 o 
   5   8   3       22.07       13.12     12.02 o 
   6   8   3       24.20       26.32      6.38 o 
   7   8   3       24.39       24.03      4.77 o 
   8   8   3        1.94       16.94     14.01 o 
   9   8   3       15.41       23.20      5.91 o 
 -11   9   3        0.01       -4.46      7.31 o 
 -10   9   3       24.95       24.71      8.64 o 
  -9   9   3       15.07       10.14      7.31 o 
  -8   9   3        2.92       22.99     11.02 o 
  -7   9   3        0.34       -8.05      8.05 o 
  -6   9   3      372.29      360.66     11.99 o 
  -5   9   3      419.40      400.39     27.78 o 
  -4   9   3       57.22       79.33     24.61 o 
  -3   9   3       46.11       49.07      7.26 o 
  -2   9   3       23.59       23.55      5.87 o 
  -1   9   3      289.54      283.49      6.56 o 
   0   9   3       43.59       38.96      9.30 o 
   1   9   3       38.14       29.46     17.55 o 
   2   9   3      224.16      217.98     17.21 o 
   3   9   3      530.82      500.54      9.58 o 
   4   9   3       73.35       75.34      7.48 o 
   5   9   3        5.49       -2.74      7.74 o 
   6   9   3       13.48       -2.92     10.68 o 
   7   9   3       31.36       52.72      7.10 o 
   8   9   3        3.67       -7.59     14.04 o 
 -11  10   3       14.73       14.70     11.34 o 
 -10  10   3        0.13        5.86      7.95 o 
  -9  10   3        6.55       -0.95      8.58 o 
  -8  10   3       27.68       17.95     11.22 o 
  -7  10   3       62.69       58.63     11.76 o 
  -6  10   3        8.15        9.39     11.15 o 
  -5  10   3      382.25      325.68     33.85 o 
  -4  10   3      421.34      392.33     12.45 o 
  -3  10   3       66.01       59.58      7.71 o 
  -2  10   3       52.82       51.12      6.00 o 
  -1  10   3       30.68       35.66      7.40 o 
   0  10   3      280.35      277.83      7.98 o 
   1  10   3        8.78        8.86      7.52 o 
   2  10   3       13.03       22.95     10.38 o 
   3  10   3        6.96       23.24      7.60 o 
   4  10   3       17.25       12.04     10.16 o 
   5  10   3       53.87       75.64      6.68 o 
   6  10   3        3.54       -1.26     11.38 o 
   7  10   3       14.55       17.79      6.38 o 
 -10  11   3        0.04        5.28     10.63 o 
  -9  11   3        0.06       20.96     12.39 o 
  -8  11   3        8.81        6.96     11.73 o 
  -7  11   3       12.90       33.55     11.75 o 
  -6  11   3        3.87       11.77     14.45 o 
  -5  11   3       10.82       12.95      5.62 o 
  -4  11   3       27.68       40.93      8.69 o 
  -3  11   3      246.93      247.34     12.06 o 
  -2  11   3      117.50      111.12     10.22 o 
  -1  11   3        3.14        9.08     13.48 o 
   0  11   3      139.05      152.37      6.47 o 
   1  11   3      146.89      121.73      6.65 o 
   2  11   3        3.11       -0.12     19.20 o 
   3  11   3        0.51       11.21      6.35 o 
   4  11   3        0.81       -0.21     17.41 o 
   5  11   3        1.69       15.79      7.30 o 
   6  11   3        6.14        1.40     17.25 o 
  -9  12   3        7.57      -13.09     13.09 o 
  -8  12   3        0.07       -6.38      8.98 o 
  -7  12   3       18.83       34.14      8.50 o 
  -6  12   3       42.14       32.50     10.79 o 
  -5  12   3        6.70       20.49     13.97 o 
  -4  12   3       10.15       14.63      8.45 o 
  -3  12   3       22.19       21.71     18.85 o 
  -2  12   3       45.61       48.42      6.76 o 
  -1  12   3        5.86       11.36     13.24 o 
   0  12   3        9.37       10.37     16.21 o 
   1  12   3       56.45       54.02      8.84 o 
   2  12   3        7.50        4.61     15.06 o 
   3  12   3        5.95       17.40      6.19 o 
   4  12   3       10.63        7.52      7.26 o 
   5  12   3       16.97       20.98      7.88 o 
  -7  13   3       11.97       20.19      9.03 o 
  -6  13   3        9.68       17.22      8.86 o 
  -5  13   3       29.54       11.89     20.11 o 
  -4  13   3        8.55       32.00     18.64 o 
  -3  13   3        0.17       -4.79     11.50 o 
  -2  13   3       45.08       42.17      8.97 o 
  -1  13   3       97.85       83.23      6.42 o 
   0  13   3        5.12        9.05      6.95 o 
   1  13   3        3.03        8.01      6.30 o 
   2  13   3        8.85       19.78     10.64 o 
   3  13   3        8.34       12.17     18.24 o 
  -5  14   3       16.98       23.55     11.68 o 
  -4  14   3       16.71       19.22      9.19 o 
  -3  14   3        9.96        8.10      9.91 o 
  -2  14   3       10.75       15.58     16.06 o 
  -1  14   3       26.64       43.01     33.99 o 
   0  14   3        9.15       15.44      9.32 o 
  -1 -15   4       12.22       17.47     13.38 o 
   0 -15   4        6.71        2.30      9.26 o 
   1 -15   4        2.25       10.86      7.80 o 
   2 -15   4        0.76       -6.57      7.42 o 
   3 -15   4        9.21        0.34      6.60 o 
   4 -15   4       33.43       14.78      7.65 o 
   5 -15   4       18.71       23.41      7.66 o 
  -3 -14   4       13.47       19.86     10.97 o 
  -2 -14   4       31.67       35.83     14.08 o 
  -1 -14   4       14.37       33.10      7.19 o 
   0 -14   4        0.24       -6.98     14.66 o 
   1 -14   4       20.77       30.77     12.16 o 
   2 -14   4        5.64        7.93      7.03 o 
   3 -14   4        7.37       -1.54      6.89 o 
   4 -14   4       32.49       27.63      8.62 o 
   5 -14   4       42.12       43.22      7.44 o 
   6 -14   4       13.85        3.52     12.83 o 
   7 -14   4        1.92        5.86      9.39 o 
  -5 -13   4        5.90        7.46      9.71 o 
  -4 -13   4        2.25        3.34      8.77 o 
  -3 -13   4       23.20       31.09     12.59 o 
  -2 -13   4       26.69       48.45     16.25 o 
  -1 -13   4       10.79       21.11      6.77 o 
   0 -13   4        1.89       10.24      8.48 o 
   1 -13   4       36.39       36.75      6.95 o 
   2 -13   4       53.52       51.59      6.79 o 
   3 -13   4       34.62       34.52      7.52 o 
   4 -13   4       68.58       86.23      8.51 o 
   5 -13   4        3.46        3.04      8.96 o 
   6 -13   4        7.94       -0.26     12.13 o 
   7 -13   4       51.87       46.06     12.54 o 
   8 -13   4        2.55       -4.09     12.69 o 
   9 -13   4        6.34       15.73      9.52 o 
  -6 -12   4       14.70        6.83     22.55 o 
  -5 -12   4       22.19       38.70      7.10 o 
  -4 -12   4       32.24       55.10     16.64 o 
  -3 -12   4        0.23       -1.44      8.00 o 
  -2 -12   4        0.47       14.49      7.98 o 
  -1 -12   4       25.30       29.45      6.62 o 
   0 -12   4       12.41       11.31      7.95 o 
   1 -12   4        0.12       -2.19      7.53 o 
   2 -12   4      185.80      195.13     17.86 o 
   3 -12   4      241.08      228.20     12.10 o 
   4 -12   4        6.83       13.06     11.90 o 
   5 -12   4        0.09       11.31      6.59 o 
   6 -12   4       69.71       53.76     11.90 o 
   7 -12   4       16.38       13.28      8.27 o 
   8 -12   4        3.38        9.68     12.34 o 
   9 -12   4        0.04        4.54     14.18 o 
  10 -12   4       21.39       18.70     10.09 o 
  -7 -11   4        3.37        1.55      7.45 o 
  -6 -11   4        4.90       11.14      6.87 o 
  -5 -11   4       22.08        6.50     16.82 o 
  -4 -11   4       88.46      105.57     25.04 o 
  -3 -11   4      120.35      109.44      9.00 o 
  -2 -11   4       66.23       88.85     20.97 o 
  -1 -11   4        1.33       13.61      9.82 o 
   0 -11   4       17.31       23.83      7.49 o 
   1 -11   4       44.25       52.12      6.22 o 
   2 -11   4      308.59      309.99     32.17 o 
   3 -11   4      156.77      169.71     12.81 o 
   4 -11   4       27.62       25.26     11.01 o 
   5 -11   4       82.72      113.41      8.21 o 
   6 -11   4       36.11       37.13     11.34 o 
   7 -11   4       62.98       61.63     11.68 o 
   8 -11   4       17.84       20.60     11.94 o 
   9 -11   4        0.45       -6.58      7.05 o 
  10 -11   4        0.14        6.38      8.97 o 
  11 -11   4       17.92       18.64      7.79 o 
  -8 -10   4        9.03        8.29      7.14 o 
  -7 -10   4        7.41       16.26     14.24 o 
  -6 -10   4        0.79       -1.22     10.78 o 
  -5 -10   4       84.51       84.79      6.57 o 
  -4 -10   4       33.52       47.81     11.12 o 
  -3 -10   4       78.36       99.24     15.30 o 
  -2 -10   4       16.34       14.69      8.77 o 
  -1 -10   4       73.57       71.67      6.32 o 
   0 -10   4      190.54      195.40      7.68 o 
   1 -10   4      236.80      256.80      7.94 o 
   2 -10   4        1.99       10.56      7.39 o 
   3 -10   4      107.32      121.32      7.95 o 
   4 -10   4      771.22      699.34     26.47 o 
   5 -10   4      174.09      172.30      6.11 o 
   6 -10   4       44.76       69.63     11.03 o 
   7 -10   4        5.87        1.01     11.07 o 
   8 -10   4        6.05        8.19      7.96 o 
   9 -10   4       13.85       15.47      8.30 o 
  10 -10   4        0.42       -8.69      8.69 o 
  11 -10   4        0.23       12.56      5.82 o 
  -9  -9   4        0.34        1.12      9.07 o 
  -8  -9   4       13.11       14.01      7.16 o 
  -7  -9   4       34.67       26.50      7.50 o 
  -6  -9   4      115.49       95.04      6.76 o 
  -5  -9   4       20.00       26.43     12.72 o 
  -4  -9   4       10.53       22.36     21.19 o 
  -3  -9   4       15.50        4.07      6.14 o 
  -2  -9   4       42.93       51.57     10.27 o 
  -1  -9   4       95.64      107.64      6.56 o 
   0  -9   4      280.78      267.43      8.18 o 
   1  -9   4      629.11      623.00     28.58 o 
   2  -9   4       98.14      111.95      7.58 o 
   3  -9   4      104.77       89.79     15.26 o 
   4  -9   4       89.24       86.49      7.70 o 
   5  -9   4      919.07      838.84     13.72 o 
   6  -9   4      648.16      678.02     13.67 o 
   7  -9   4       36.31       26.44     10.85 o 
   8  -9   4       69.15       97.38     12.05 o 
   9  -9   4       71.30       73.48     21.36 o 
  10  -9   4       76.62       43.08     20.39 o 
  11  -9   4        9.08        8.66      7.34 o 
  12  -9   4        1.49        4.89      7.04 o 
 -10  -8   4       13.00       19.34     18.92 o 
  -9  -8   4        0.50       -1.65      6.15 o 
  -8  -8   4        0.98        3.70      9.09 o 
  -7  -8   4       22.82       28.68      7.83 o 
  -6  -8   4      102.88      117.82     25.34 o 
  -5  -8   4      289.70      289.64     14.64 o 
  -4  -8   4      103.93       95.56      7.36 o 
  -3  -8   4      151.00      139.68      9.26 o 
  -2  -8   4      715.79      691.21     22.58 o 
  -1  -8   4      536.06      537.04      7.01 o 
   0  -8   4       39.38       39.72      6.20 o 
   1  -8   4       70.46       63.14      6.36 o 
   2  -8   4     1150.71     1193.69     13.08 o 
   3  -8   4       78.86       89.43      6.22 o 
   4  -8   4      415.99      340.80      6.51 o 
   5  -8   4      276.09      264.74     11.84 o 
   6  -8   4       13.47       18.32     10.38 o 
   7  -8   4      197.34      205.17      6.85 o 
   8  -8   4        0.13        5.97      5.44 o 
   9  -8   4       71.19       72.63      7.46 o 
  10  -8   4       55.88       61.86      8.20 o 
  11  -8   4       42.31       37.58      6.23 o 
  12  -8   4        0.01        8.11      9.53 o 
 -11  -7   4        0.43        7.11     13.11 o 
 -10  -7   4       15.07       17.89     16.67 o 
  -9  -7   4       14.47       10.66      8.16 o 
  -8  -7   4       59.13       60.08      6.39 o 
  -7  -7   4       13.86       13.12      5.97 o 
  -6  -7   4       10.35       36.05      7.34 o 
  -5  -7   4       22.10       32.04     11.45 o 
  -4  -7   4        4.99       11.34      9.25 o 
  -3  -7   4        0.45        5.50      9.12 o 
  -2  -7   4      878.22      803.32      9.17 o 
  -1  -7   4      939.61      930.97     12.38 o 
   0  -7   4      902.68      920.03     12.05 o 
   1  -7   4        1.42       14.53      7.29 o 
   2  -7   4      147.80      116.63      7.43 o 
   3  -7   4      445.00      470.89      8.66 o 
   4  -7   4       90.55      108.68      7.43 o 
   5  -7   4       88.37      124.37     10.90 o 
   6  -7   4        0.80       27.32     10.59 o 
   7  -7   4       15.30       18.62      7.42 o 
   8  -7   4      117.08      135.33      9.89 o 
   9  -7   4        3.58       13.24      6.32 o 
  10  -7   4       71.88       72.20     11.50 o 
  11  -7   4      106.63       89.77      6.41 o 
  12  -7   4       32.19        2.72      8.94 o 
 -11  -6   4        0.06        4.66      9.54 o 
 -10  -6   4        1.15       -6.67      6.67 o 
  -9  -6   4       40.34       51.15     15.53 o 
  -8  -6   4       38.81       40.69     12.38 o 
  -7  -6   4       75.24       93.58      6.08 o 
  -6  -6   4      106.16       71.43      5.51 o 
  -5  -6   4      253.91      238.39      7.73 o 
  -4  -6   4      137.40      138.82      7.24 o 
  -3  -6   4      644.45      634.75      8.66 o 
  -2  -6   4        4.24        3.31      5.65 o 
  -1  -6   4     1005.87      982.35     32.81 o 
   0  -6   4     2244.66     2410.63     23.53 o 
   1  -6   4      375.53      326.64      7.96 o 
   2  -6   4        1.42        1.62      6.91 o 
   3  -6   4      589.62      513.62     14.37 o 
   4  -6   4     1512.26     1480.65     16.24 o 
   5  -6   4       43.64       69.39     10.29 o 
   6  -6   4      145.69      166.28     21.00 o 
   7  -6   4      271.75      294.21     11.47 o 
   8  -6   4       26.00       19.99      5.24 o 
   9  -6   4       86.72      101.38     14.80 o 
  10  -6   4        0.11        5.15      7.27 o 
  11  -6   4       67.39       74.24     14.18 o 
  12  -6   4       39.50       43.64      9.09 o 
  13  -6   4        2.21       17.98      9.77 o 
 -12  -5   4        1.42        1.90     11.46 o 
 -11  -5   4        2.53        7.13     12.11 o 
 -10  -5   4        2.41        5.25      5.71 o 
  -9  -5   4        0.40       12.32     11.83 o 
  -8  -5   4      184.30      217.23     10.19 o 
  -7  -5   4       86.28       53.23      7.56 o 
  -6  -5   4        0.32        0.15      5.93 o 
  -5  -5   4      390.27      359.38      6.11 o 
  -4  -5   4      950.94      930.35      8.40 o 
  -3  -5   4      254.57      241.20      7.63 o 
  -2  -5   4     1277.33     1380.22     10.77 o 
  -1  -5   4       48.67       49.15      5.93 o 
   0  -5   4       59.72       63.65      7.36 o 
   1  -5   4       73.93       74.29      6.42 o 
   2  -5   4      403.21      353.45      8.98 o 
   3  -5   4      154.00      146.59      7.92 o 
   4  -5   4      941.69      860.59     14.45 o 
   5  -5   4      409.58      423.98      8.46 o 
   6  -5   4      304.14      310.63     14.66 o 
   7  -5   4       41.09       49.76      5.69 o 
   8  -5   4      211.84      222.11      6.72 o 
   9  -5   4      176.10      122.76     34.35 o 
  10  -5   4      123.31      105.10     36.95 o 
  11  -5   4        5.78        7.40     13.58 o 
  12  -5   4        5.25       31.74     26.95 o 
  13  -5   4        3.10       17.92      7.79 o 
 -12  -4   4        0.37       -5.83      8.50 o 
 -11  -4   4        5.23        9.35      7.86 o 
 -10  -4   4       22.30       25.75      5.59 o 
  -9  -4   4       17.23       15.34      8.15 o 
  -8  -4   4       37.04       56.15      7.37 o 
  -7  -4   4      212.94      204.78      5.75 o 
  -6  -4   4      748.57      733.67     18.50 o 
  -5  -4   4        3.35        4.54      5.81 o 
  -4  -4   4      865.61      822.55     21.57 o 
  -3  -4   4     2000.13     1970.04     36.34 o 
  -2  -4   4     2536.53     2765.54     82.90 o 
  -1  -4   4      874.77      850.69     10.50 o 
   0  -4   4      151.74      125.04      7.87 o 
   1  -4   4      151.11      143.50      8.56 o 
   2  -4   4     2711.57     2826.34     17.83 o 
   3  -4   4      469.31      484.14     13.99 o 
   4  -4   4       34.24       41.94      5.97 o 
   5  -4   4     1438.58     1426.05     31.99 o 
   6  -4   4      377.83      339.43      7.16 o 
   7  -4   4      215.85      239.56     12.72 o 
   8  -4   4        0.10        1.44      6.13 o 
   9  -4   4      226.65      252.92     11.74 o 
  10  -4   4       92.77       87.62      8.29 o 
  11  -4   4        0.94       22.16     11.50 o 
  12  -4   4        3.76       -3.59      8.99 o 
  13  -4   4       13.38       32.96     13.10 o 
 -12  -3   4        0.03       -3.05      7.77 o 
 -11  -3   4        1.79        5.89      9.43 o 
 -10  -3   4       53.07       63.46      6.54 o 
  -9  -3   4        5.03        5.63      5.27 o 
  -8  -3   4      245.08      243.26     15.79 o 
  -7  -3   4      121.48      138.00      7.50 o 
  -6  -3   4      617.45      656.70      7.61 o 
  -5  -3   4     2388.63     2249.29     58.87 o 
  -4  -3   4     4185.65     4249.18     20.71 o 
  -3  -3   4     1235.42     1343.86     16.59 o 
  -2  -3   4     2317.97     2338.94     34.98 o 
  -1  -3   4      233.56      282.87      8.86 o 
   0  -3   4     1686.71     1629.05     36.02 o 
   1  -3   4     3841.40     3691.73     49.61 o 
   2  -3   4     3535.06     3609.87     33.85 o 
   3  -3   4      965.41     1016.41     11.42 o 
   4  -3   4     1783.70     1945.09     16.03 o 
   5  -3   4      386.17      437.03      8.60 o 
   6  -3   4     1037.99     1015.08     41.03 o 
   7  -3   4      261.19      243.52      8.24 o 
   8  -3   4      311.38      324.68      7.43 o 
   9  -3   4      195.01      216.84     11.48 o 
  10  -3   4      133.37      153.36     11.79 o 
  11  -3   4        9.18       15.67     11.39 o 
  12  -3   4       10.41       17.70     12.13 o 
  13  -3   4        4.49       18.82     12.83 o 
 -13  -2   4        3.14       -3.32      8.60 o 
 -12  -2   4       13.50        9.45      8.81 o 
 -11  -2   4        0.02       11.59      8.26 o 
 -10  -2   4       49.12       48.07      8.03 o 
  -9  -2   4      163.16      150.39      8.81 o 
  -8  -2   4      414.58      415.90     12.64 o 
  -7  -2   4        1.36       -3.81      5.05 o 
  -6  -2   4      435.57      435.39      8.03 o 
  -5  -2   4       31.34       34.04      9.83 o 
  -4  -2   4     5044.41     5485.75    103.56 o 
  -3  -2   4     4745.91     4900.19     54.74 o 
  -2  -2   4        6.09        3.02      8.05 o 
  -1  -2   4     2284.54     2279.21     96.93 o 
   0  -2   4     2827.14     2998.70     63.32 o 
   2  -2   4     2088.09     2097.22     50.43 o 
   3  -2   4      476.40      483.52     12.97 o 
   4  -2   4       67.96       99.78      6.09 o 
   5  -2   4        9.21       14.69      5.63 o 
   6  -2   4      144.54      146.18      5.36 o 
   7  -2   4      644.90      652.68     15.97 o 
   8  -2   4      690.15      634.31      9.50 o 
   9  -2   4        2.47       13.30      8.77 o 
  10  -2   4        0.14       14.76     10.73 o 
  11  -2   4        8.04       29.73     11.70 o 
  12  -2   4       25.60       50.13     12.32 o 
  13  -2   4        2.31       25.07     13.49 o 
 -13  -1   4        1.25       10.56     13.36 o 
 -12  -1   4       44.74       43.29      7.66 o 
 -11  -1   4       13.69       14.44      9.31 o 
 -10  -1   4        2.37       -5.57     11.00 o 
  -9  -1   4       30.46       29.42      7.64 o 
  -8  -1   4      150.68      128.38     14.64 o 
  -7  -1   4        5.11       19.37      5.08 o 
  -6  -1   4      318.94      313.99     11.29 o 
  -5  -1   4      651.35      691.86     14.46 o 
  -4  -1   4     1589.67     1662.16     27.34 o 
  -3  -1   4      262.11      288.12      6.69 o 
  -2  -1   4      288.69      241.45      9.28 o 
  -1  -1   4     9022.65     8617.99     46.65 o 
   0  -1   4    12605.29    13256.76     49.24 o 
   1  -1   4     3309.59     3347.57    115.55 o 
   2  -1   4      916.69      948.82     18.67 o 
   3  -1   4        1.05        6.96      4.70 o 
   4  -1   4     1615.19     1514.57      8.15 o 
   5  -1   4       20.19       28.32      4.97 o 
   6  -1   4       27.61       39.60      4.23 o 
   7  -1   4      500.36      555.60     13.29 o 
   8  -1   4      494.87      515.08     19.64 o 
   9  -1   4       79.13       75.33      9.89 o 
  10  -1   4       98.93      103.28     18.44 o 
  11  -1   4       14.35       11.25      6.90 o 
  12  -1   4       12.82       29.69      8.96 o 
  13  -1   4        0.69        8.54     13.26 o 
 -13   0   4        0.06       -4.30     12.68 o 
 -12   0   4       33.48       55.11     12.53 o 
 -11   0   4       24.16       27.99      8.31 o 
 -10   0   4      359.00      345.76      8.78 o 
  -9   0   4      141.59      135.30      7.42 o 
  -8   0   4      281.43      296.07      7.73 o 
  -7   0   4      188.61      164.71      8.86 o 
  -6   0   4      501.68      504.50      8.54 o 
  -5   0   4      571.37      693.43     10.53 o 
  -4   0   4      598.17      537.15     12.23 o 
  -3   0   4       91.00       75.76      8.54 o 
  -2   0   4     2222.67     2422.66     27.78 o 
  -1   0   4     3023.40     3077.44    192.91 o 
   0   0   4     6561.07     6756.69    310.99 o 
   1   0   4     4838.39     5339.66    161.59 o 
   2   0   4     1551.70     1564.99     46.39 o 
   3   0   4       84.69       71.44      4.92 o 
   4   0   4       15.87       11.41      4.10 o 
   5   0   4      973.48      899.37      7.44 o 
   6   0   4      777.73      779.11      7.84 o 
   7   0   4      170.20      157.71      6.41 o 
   8   0   4      418.99      405.08     11.30 o 
   9   0   4      155.02      171.08      7.71 o 
  10   0   4       82.44       83.66      5.87 o 
  11   0   4       10.55       28.03     12.43 o 
  12   0   4        0.82       16.67      8.81 o 
  13   0   4        4.20       25.68     13.77 o 
 -13   1   4        0.15       14.44     13.06 o 
 -12   1   4        7.61       17.99     12.18 o 
 -11   1   4       21.18        7.29      8.50 o 
 -10   1   4      309.37      263.45      8.79 o 
  -9   1   4       14.65        7.85     10.44 o 
  -8   1   4       22.21       22.96     10.42 o 
  -7   1   4      783.03      817.65     12.65 o 
  -6   1   4     1661.25     1749.51     13.80 o 
  -5   1   4     1084.83     1036.50     13.90 o 
  -4   1   4        0.21        2.27     10.05 o 
  -2   1   4     1163.97     1181.21     82.66 o 
  -1   1   4     1001.61      985.43     24.78 o 
   0   1   4        6.66       17.41      5.27 o 
   1   1   4     4274.29     4233.62    141.01 o 
   2   1   4      708.77      710.07     14.76 o 
   3   1   4     1526.14     1561.16     73.64 o 
   4   1   4     1666.70     1764.43      9.50 o 
   5   1   4      179.08      197.50      5.51 o 
   6   1   4     1036.65     1030.57     17.23 o 
   7   1   4        0.86       14.45      5.54 o 
   8   1   4      110.80      137.98      7.08 o 
   9   1   4       17.14       28.67      6.65 o 
  10   1   4       34.56       45.05      5.22 o 
  11   1   4       32.69       24.71      5.52 o 
  12   1   4        2.00        4.94      9.14 o 
 -13   2   4        6.60      -12.92     12.92 o 
 -12   2   4       26.06       14.35      8.87 o 
 -11   2   4       67.97       51.06     11.13 o 
 -10   2   4        0.46       15.71      7.41 o 
  -9   2   4       58.02       45.35      7.40 o 
  -8   2   4       85.66       91.04     10.46 o 
  -7   2   4       50.45       56.96      7.62 o 
  -6   2   4     1238.34     1283.78     14.38 o 
  -4   2   4      492.78      569.09     12.76 o 
  -3   2   4       30.50       23.65      8.18 o 
  -2   2   4      598.22      557.60      8.03 o 
  -1   2   4     1409.81     1495.05     23.57 o 
   0   2   4      331.29      295.55      9.19 o 
   1   2   4      799.60      823.68     25.91 o 
   2   2   4     4824.59     4771.13     14.37 o 
   3   2   4      217.78      182.55      6.29 o 
   4   2   4     1980.94     2133.59     50.57 o 
   5   2   4      105.77      136.95     12.20 o 
   6   2   4      610.11      623.06     10.83 o 
   7   2   4      484.56      451.84      6.42 o 
   8   2   4       53.47       55.84      5.26 o 
   9   2   4        0.46       -5.50      6.16 o 
  10   2   4       22.60       27.71      6.72 o 
  11   2   4       19.73       31.43      7.00 o 
  12   2   4        6.99       26.15      7.88 o 
 -13   3   4       12.07       26.26     13.40 o 
 -12   3   4      141.60      118.48      9.18 o 
 -11   3   4      110.67      134.57     11.59 o 
 -10   3   4        7.15       27.88      7.61 o 
  -9   3   4      119.81      111.54     10.65 o 
  -8   3   4      256.01      244.79      8.20 o 
  -7   3   4      200.41      180.82     10.64 o 
  -6   3   4      164.64      172.75      8.47 o 
  -5   3   4      503.67      488.80     12.44 o 
  -4   3   4        5.26        8.86      8.35 o 
  -3   3   4      733.45      741.77     10.93 o 
  -2   3   4       87.43      101.29     11.19 o 
  -1   3   4     1220.82     1151.34     16.46 o 
   0   3   4      567.37      535.55      8.51 o 
   1   3   4      233.74      176.85      7.84 o 
   2   3   4      357.04      404.24      7.32 o 
   3   3   4     1374.52     1268.63      9.68 o 
   4   3   4     3343.46     3442.24     68.31 o 
   5   3   4      110.38      110.57      5.38 o 
   6   3   4        1.95        5.05     15.56 o 
   7   3   4       54.32       54.06      5.29 o 
   8   3   4       53.55       66.42     10.45 o 
   9   3   4       24.87       24.93      6.00 o 
  10   3   4        3.49        3.58     16.50 o 
  11   3   4        0.99        7.87      6.33 o 
  12   3   4        2.54       28.65      7.74 o 
 -13   4   4        0.11       26.63     17.28 o 
 -12   4   4       23.14       10.78     13.11 o 
 -11   4   4       20.63       22.28      5.84 o 
 -10   4   4        5.31       -7.56      7.56 o 
  -9   4   4       22.48       39.11      8.72 o 
  -8   4   4      169.45      205.03     14.41 o 
  -7   4   4      910.90      926.44     13.64 o 
  -6   4   4       29.03       30.09     10.31 o 
  -5   4   4        4.97       12.91      7.31 o 
  -4   4   4        3.28        4.07      7.46 o 
  -3   4   4      776.42      761.31      9.20 o 
  -2   4   4       97.61      102.96      6.44 o 
  -1   4   4      714.14      669.66      7.34 o 
   0   4   4     2010.64     1875.34     48.06 o 
   1   4   4        3.07       12.47      5.87 o 
   2   4   4     1755.78     1803.51     19.80 o 
   3   4   4      108.04      103.23      6.03 o 
   4   4   4      465.19      488.85     13.13 o 
   5   4   4      704.22      650.17     12.23 o 
   6   4   4      119.08      122.65      6.79 o 
   7   4   4        7.16        8.39      4.22 o 
   8   4   4       27.30       31.05      4.98 o 
   9   4   4       61.88       77.39      5.23 o 
  10   4   4       15.27       -1.34      6.82 o 
  11   4   4        0.69       13.97      7.44 o 
 -13   5   4       38.06        9.82     20.11 o 
 -12   5   4        1.34       13.45      7.10 o 
 -11   5   4       23.66       11.26     11.06 o 
 -10   5   4       57.42       70.61     31.99 o 
  -9   5   4       40.48       57.75      9.11 o 
  -8   5   4        3.78       24.41     10.21 o 
  -7   5   4     1050.84     1104.42     13.85 o 
  -6   5   4      777.26      784.56     10.50 o 
  -5   5   4        3.65       11.77     10.54 o 
  -4   5   4        3.80       13.10      7.20 o 
  -3   5   4      413.94      367.38     12.39 o 
  -2   5   4     2086.15     2058.16     10.83 o 
  -1   5   4      176.11      177.79      7.84 o 
   0   5   4      549.12      557.41     23.42 o 
   1   5   4      713.14      667.00     27.02 o 
   2   5   4      749.96      755.16     10.59 o 
   3   5   4      108.92       94.24     20.23 o 
   4   5   4      138.85      164.38      7.46 o 
   5   5   4       77.41       76.12      4.72 o 
   6   5   4      112.30      115.81      6.12 o 
   7   5   4        6.78       20.87      7.68 o 
   8   5   4        2.30        1.51      5.48 o 
   9   5   4       27.47       41.79      6.77 o 
  10   5   4        6.87       27.19      7.15 o 
  11   5   4        0.05        1.55      7.63 o 
 -13   6   4       35.02       24.25     12.39 o 
 -12   6   4       10.01        9.38     19.05 o 
 -11   6   4        9.14       13.59      8.90 o 
 -10   6   4       45.12       40.06      8.25 o 
  -9   6   4      101.56      106.50      8.16 o 
  -8   6   4       10.72        8.80      7.58 o 
  -7   6   4        9.04        0.05     10.17 o 
  -6   6   4       21.21       57.70     10.60 o 
  -5   6   4       43.24       53.63      7.34 o 
  -4   6   4       20.01       25.49      6.98 o 
  -3   6   4      247.83      291.15     11.65 o 
  -2   6   4     1056.26     1056.94     41.81 o 
  -1   6   4      844.99      764.11     14.20 o 
   0   6   4      351.19      368.97     18.46 o 
   1   6   4        2.29        7.61      5.74 o 
   2   6   4      961.22      856.28     94.08 o 
   3   6   4      571.75      536.32      9.42 o 
   4   6   4        3.21       -7.07      7.07 o 
   5   6   4       45.43       68.05     10.63 o 
   6   6   4        3.93        0.70      5.94 o 
   7   6   4       33.62       36.33      6.38 o 
   8   6   4       15.49       37.12      8.29 o 
   9   6   4        0.04       -7.07      7.07 o 
  10   6   4       21.54       14.39     11.87 o 
 -12   7   4        3.79       -7.27      7.27 o 
 -11   7   4        0.02        9.45      8.59 o 
 -10   7   4       52.91       74.87      8.29 o 
  -9   7   4      326.85      305.35     12.29 o 
  -8   7   4      314.53      305.56      9.98 o 
  -7   7   4        1.85       13.28     10.35 o 
  -6   7   4        0.91        7.69     10.43 o 
  -5   7   4      108.63      122.37      7.81 o 
  -4   7   4      108.31       96.63      7.83 o 
  -3   7   4        5.00       -0.38      5.17 o 
  -2   7   4      238.62      247.17      7.73 o 
  -1   7   4      664.56      678.86     34.71 o 
   0   7   4      588.44      583.05     19.50 o 
   1   7   4       37.89       36.12      7.46 o 
   2   7   4       55.59       60.56      5.72 o 
   3   7   4      289.78      273.81      6.80 o 
   4   7   4      191.83      204.50     18.20 o 
   5   7   4        1.30        5.60      5.02 o 
   6   7   4       42.84       34.08      6.57 o 
   7   7   4       43.05       43.77      5.63 o 
   8   7   4       44.37       52.14      9.11 o 
   9   7   4        0.51        6.04      8.81 o 
 -12   8   4        9.12       27.87      9.17 o 
 -11   8   4       26.26       43.79     23.57 o 
 -10   8   4        3.78      -11.95     11.95 o 
  -9   8   4       91.07       80.32     11.95 o 
  -8   8   4      188.38      181.22      8.28 o 
  -7   8   4       64.56      112.70     11.60 o 
  -6   8   4       14.81       10.59      7.34 o 
  -5   8   4       54.03       60.27     25.87 o 
  -4   8   4      306.08      279.11     10.45 o 
  -3   8   4       87.23      102.60      8.22 o 
  -2   8   4       61.22       56.37      5.09 o 
  -1   8   4      205.63      223.01      7.58 o 
   0   8   4     1298.82     1223.52     41.24 o 
   1   8   4     1295.00     1319.86     23.19 o 
   2   8   4      111.64      114.54      6.29 o 
   3   8   4      139.00      159.71      6.33 o 
   4   8   4       63.05       68.10      7.54 o 
   5   8   4        7.12        3.51      8.18 o 
   6   8   4        0.32        8.86      5.00 o 
   7   8   4        9.25       28.16      5.84 o 
   8   8   4       22.32       14.45      7.82 o 
   9   8   4        6.26        7.15      6.40 o 
 -11   9   4       16.69       29.74      6.36 o 
 -10   9   4       17.29       23.41     12.28 o 
  -9   9   4        0.41       -6.15      8.39 o 
  -8   9   4        2.61       34.15     11.17 o 
  -7   9   4      132.99      101.99     10.85 o 
  -6   9   4      244.12      219.96      8.89 o 
  -5   9   4        1.08       -5.08      8.65 o 
  -4   9   4       31.65       42.19      7.42 o 
  -3   9   4      238.97      240.67     28.81 o 
  -2   9   4      224.87      233.58     11.31 o 
  -1   9   4        0.44        9.02      7.19 o 
   0   9   4        2.89        9.48     13.89 o 
   1   9   4       29.47       36.27     10.09 o 
   2   9   4      371.04      372.27     34.64 o 
   3   9   4      120.84      137.45     19.15 o 
   4   9   4        2.81       -5.10      6.15 o 
   5   9   4       12.70       28.87      7.89 o 
   6   9   4       43.36       54.81      8.47 o 
   7   9   4        0.56        5.26      5.50 o 
   8   9   4        7.09       -0.91      8.79 o 
 -11  10   4       12.84       19.57      7.60 o 
 -10  10   4       53.59       50.89     12.60 o 
  -9  10   4       18.51       15.16     12.25 o 
  -8  10   4        5.70        5.02      7.86 o 
  -7  10   4       30.32       41.91      8.19 o 
  -6  10   4      145.44      115.73      8.10 o 
  -5  10   4      108.63      107.37      5.61 o 
  -4  10   4        0.94        5.82      9.34 o 
  -3  10   4       69.59       64.17     13.56 o 
  -2  10   4      437.13      424.65      7.56 o 
  -1  10   4      134.19      132.41      7.83 o 
   0  10   4        0.47       -5.22      5.22 o 
   1  10   4       24.86       33.42     10.47 o 
   2  10   4       21.66       14.11      7.16 o 
   3  10   4        8.86       14.99      8.41 o 
   4  10   4       14.81       31.26     12.44 o 
   5  10   4        0.45        2.03      6.60 o 
   6  10   4       44.12       47.46     14.94 o 
   7  10   4       10.90       18.47      6.04 o 
 -10  11   4        0.66        9.97      7.60 o 
  -9  11   4        0.73       14.61      9.03 o 
  -8  11   4       14.08       29.85     12.52 o 
  -7  11   4        0.93       -9.54     12.10 o 
  -6  11   4       45.09       43.34     11.73 o 
  -5  11   4       44.98       59.27      8.67 o 
  -4  11   4       90.52       81.89      8.42 o 
  -3  11   4        8.06        9.87      6.38 o 
  -2  11   4      120.61      139.37     10.96 o 
  -1  11   4       87.12      100.17      5.76 o 
   0  11   4       79.30       87.23      7.73 o 
   1  11   4        0.56      -10.67     10.67 o 
   2  11   4       72.61       67.34      8.93 o 
   3  11   4        2.64       -1.42      6.50 o 
   4  11   4       33.83       42.28      8.56 o 
   5  11   4        6.31       10.59      7.39 o 
   6  11   4        6.65        0.83      5.89 o 
  -9  12   4       15.00       -0.80     13.23 o 
  -8  12   4        7.01       -7.19      8.94 o 
  -7  12   4       10.28       31.13      8.86 o 
  -6  12   4        0.38       18.52     26.48 o 
  -5  12   4        8.43       26.70      6.71 o 
  -4  12   4       98.68      113.95     11.58 o 
  -3  12   4       25.59       25.70      8.93 o 
  -2  12   4        0.91        7.10      5.82 o 
  -1  12   4        8.09        6.80     14.78 o 
   0  12   4       82.25      114.46     19.53 o 
   1  12   4       13.56       38.71      8.22 o 
   2  12   4        2.05       -0.41      6.71 o 
   3  12   4       16.03       35.47      8.93 o 
   4  12   4       46.08       42.72     18.67 o 
  -7  13   4        7.40       19.31      9.30 o 
  -6  13   4        0.13       -9.00      9.00 o 
  -5  13   4        0.32       -7.41      7.41 o 
  -4  13   4       52.09       73.09     25.76 o 
  -3  13   4       26.57       46.80     23.76 o 
  -2  13   4        8.70       19.46      7.02 o 
  -1  13   4        2.97        0.29      7.07 o 
   0  13   4       78.80       77.31     14.96 o 
   1  13   4       26.97       38.60     21.46 o 
   2  13   4        0.73        8.57      9.18 o 
  -4  14   4        4.79       22.51      9.25 o 
  -3  14   4        4.27       -9.83     14.83 o 
  -2  14   4       11.55       31.63     11.63 o 
  -1  14   4        1.18       -7.87      7.87 o 
  -1 -15   5       47.14       47.21      7.68 o 
   0 -15   5       20.38       23.41     15.17 o 
   1 -15   5        5.54       35.32     21.49 o 
   2 -15   5        4.20       28.73      9.23 o 
   3 -15   5       12.77       19.57      9.27 o 
   4 -15   5        0.86       -2.61     13.93 o 
   5 -15   5       22.02       22.34      7.91 o 
  -3 -14   5        1.06        0.53      9.17 o 
  -2 -14   5        5.35       13.31     29.86 o 
  -1 -14   5       70.92       59.41     17.61 o 
   0 -14   5       50.48       66.85     14.63 o 
   1 -14   5        1.11       12.33      6.96 o 
   2 -14   5       17.96       25.41     16.34 o 
   3 -14   5       15.93       21.34      7.09 o 
   4 -14   5       70.79       76.34      8.83 o 
   5 -14   5       12.94       27.10     10.46 o 
   6 -14   5       17.63       37.56     12.87 o 
   7 -14   5       15.29        9.25     13.27 o 
  -5 -13   5        8.16       10.17     18.14 o 
  -4 -13   5       10.55       27.91      7.42 o 
  -3 -13   5        3.37      -12.52     13.13 o 
  -2 -13   5       24.97       15.40      6.97 o 
  -1 -13   5        6.04       27.62      8.31 o 
   0 -13   5       49.46       60.46      6.73 o 
   1 -13   5       52.23       42.32      6.88 o 
   2 -13   5        4.02       17.32      6.57 o 
   3 -13   5       67.45       73.82     10.96 o 
   4 -13   5      128.43       92.71      9.19 o 
   5 -13   5        8.07        5.10      7.17 o 
   6 -13   5        0.42        1.20     12.15 o 
   7 -13   5        6.33        3.69     12.36 o 
   8 -13   5       27.86       32.10     12.87 o 
   9 -13   5        7.78        6.64     14.55 o 
  -6 -12   5        5.29        2.88      7.64 o 
  -5 -12   5        0.04        6.73      6.01 o 
  -4 -12   5        1.39       19.84      8.29 o 
  -3 -12   5      128.20      121.01      7.02 o 
  -2 -12   5       81.88       86.62     12.24 o 
  -1 -12   5       34.02       49.59     21.65 o 
   0 -12   5       73.39       76.32      8.15 o 
   1 -12   5       27.20       40.29      7.48 o 
   2 -12   5       28.72       35.75      8.02 o 
   3 -12   5       19.84       15.15      8.06 o 
   4 -12   5      190.91      211.95      7.08 o 
   5 -12   5       55.20       47.17      8.32 o 
   6 -12   5       25.41       20.46     11.93 o 
   7 -12   5        2.24       17.27     11.82 o 
   8 -12   5        4.19       23.14     12.13 o 
   9 -12   5       18.96        2.95     11.14 o 
  10 -12   5        5.52        9.10      7.83 o 
  -7 -11   5       21.89       16.09      8.88 o 
  -6 -11   5       18.05       28.19     13.73 o 
  -5 -11   5       10.61       16.76      6.81 o 
  -4 -11   5        0.30       12.46      7.94 o 
  -3 -11   5       66.28       67.08      5.80 o 
  -2 -11   5      142.46      119.79      6.71 o 
  -1 -11   5       92.26      115.63      7.71 o 
   0 -11   5        1.42        2.31     10.94 o 
   1 -11   5      154.79      171.93      8.37 o 
   2 -11   5      434.58      424.54     16.07 o 
   3 -11   5       54.45       55.79      6.38 o 
   4 -11   5       93.94       85.82      8.18 o 
   5 -11   5       56.54       62.35     11.58 o 
   6 -11   5       55.20       60.93     11.19 o 
   7 -11   5       13.08       42.64     11.44 o 
   8 -11   5        4.56       -3.64      8.58 o 
   9 -11   5       21.35       43.14      8.68 o 
  10 -11   5       28.79       35.82     11.04 o 
  -8 -10   5       13.56        6.14      7.47 o 
  -7 -10   5       24.19       35.60     13.01 o 
  -6 -10   5       12.02       42.29      7.97 o 
  -5 -10   5       58.54       73.62      6.56 o 
  -4 -10   5       56.60       54.62      7.92 o 
  -3 -10   5       38.95       43.11      6.24 o 
  -2 -10   5      202.77      192.47      6.60 o 
  -1 -10   5      101.86       99.84      6.34 o 
   0 -10   5       67.60       60.66      6.15 o 
   1 -10   5       77.80       70.20      6.24 o 
   2 -10   5      625.17      602.65      8.99 o 
   3 -10   5      820.18      823.69     18.03 o 
   4 -10   5      295.68      315.26     12.44 o 
   5 -10   5       87.19       89.10      9.46 o 
   6 -10   5       38.12       38.82      8.09 o 
   7 -10   5      140.74      122.33      8.66 o 
   8 -10   5       66.65       86.67      8.45 o 
   9 -10   5        4.06        6.09      5.93 o 
  10 -10   5        2.17        2.52      7.20 o 
  11 -10   5        6.04        3.75     11.47 o 
  -9  -9   5       16.66       11.09     17.89 o 
  -8  -9   5       36.25       22.68     20.84 o 
  -7  -9   5        4.59        0.34     12.92 o 
  -6  -9   5        3.52       15.11      6.32 o 
  -5  -9   5      268.81      239.35      9.37 o 
  -4  -9   5      675.08      633.53     30.31 o 
  -3  -9   5       27.85       43.41     17.72 o 
  -2  -9   5       53.75       51.24      7.43 o 
  -1  -9   5      259.66      249.66      6.84 o 
   0  -9   5      443.75      443.66     18.29 o 
   1  -9   5       33.38       39.14      6.07 o 
   2  -9   5        0.63        4.88      7.44 o 
   3  -9   5        4.21        9.08      7.45 o 
   4  -9   5       76.18       74.12      7.71 o 
   5  -9   5      236.86      249.13     11.82 o 
   6  -9   5       80.08      129.50     11.20 o 
   7  -9   5      264.86      217.76      8.91 o 
   8  -9   5       46.90       50.79      8.19 o 
   9  -9   5       26.95       39.42      6.83 o 
  10  -9   5        0.05       -4.71     10.49 o 
  11  -9   5       10.35       21.38     10.61 o 
  12  -9   5        1.58        5.17      7.92 o 
 -10  -8   5       11.60       13.22     11.00 o 
  -9  -8   5        2.54       -8.66      8.66 o 
  -8  -8   5       15.51       19.80      7.11 o 
  -7  -8   5       25.24       33.49      9.94 o 
  -6  -8   5       31.31       27.67      5.28 o 
  -5  -8   5       19.49       23.23      6.01 o 
  -4  -8   5      267.07      227.59      6.60 o 
  -3  -8   5      225.77      246.32      6.76 o 
  -2  -8   5      134.71      131.68     10.40 o 
  -1  -8   5      267.42      270.38     15.73 o 
   0  -8   5     1193.46     1083.96     17.48 o 
   1  -8   5     1642.24     1653.42     10.75 o 
   2  -8   5      125.60      128.50     15.17 o 
   3  -8   5      423.23      433.29      8.70 o 
   4  -8   5      221.72      229.29      7.05 o 
   5  -8   5        1.55        9.83     10.95 o 
   6  -8   5      465.52      474.11     12.58 o 
   7  -8   5       29.56       39.57      5.52 o 
   8  -8   5      176.40      164.26      7.81 o 
   9  -8   5      129.37      116.37      9.15 o 
  10  -8   5       13.18       10.02      8.33 o 
  11  -8   5        1.72        4.85      6.13 o 
  12  -8   5       26.11       27.76      6.92 o 
 -11  -7   5       16.90       16.43     16.97 o 
 -10  -7   5        9.56       12.79      6.28 o 
  -9  -7   5        1.52        5.06      6.57 o 
  -8  -7   5        0.92        1.52      6.50 o 
  -7  -7   5        3.58       13.19     10.78 o 
  -6  -7   5      375.23      355.51     15.85 o 
  -5  -7   5       85.33      102.54     28.05 o 
  -4  -7   5       93.33      102.84      7.67 o 
  -3  -7   5      401.97      408.82     18.51 o 
  -2  -7   5      318.75      295.60      7.56 o 
  -1  -7   5       37.60       55.86     10.63 o 
   0  -7   5      564.54      525.30      7.70 o 
   1  -7   5     1356.22     1358.85     39.46 o 
   2  -7   5      207.34      197.56      7.71 o 
   3  -7   5       36.32       31.30      7.02 o 
   4  -7   5      214.67      203.38     11.11 o 
   5  -7   5      275.99      239.62      8.78 o 
   6  -7   5       45.84       42.72      7.67 o 
   7  -7   5        1.60        2.75      5.18 o 
   8  -7   5       53.27       61.55      7.90 o 
   9  -7   5      157.89      145.13      5.97 o 
  10  -7   5       55.97       37.61      8.35 o 
  11  -7   5        0.77       18.17      7.35 o 
  12  -7   5       16.04       14.42      7.58 o 
 -11  -6   5        1.66       -6.57      6.57 o 
 -10  -6   5       34.37       37.48     10.61 o 
  -9  -6   5       18.44       22.83      5.44 o 
  -8  -6   5       19.65       18.57      6.21 o 
  -7  -6   5      376.05      383.77     17.39 o 
  -6  -6   5      138.68      144.41     19.04 o 
  -5  -6   5       62.43       68.92      7.49 o 
  -4  -6   5       68.48       70.39      5.97 o 
  -3  -6   5      316.41      309.80      6.82 o 
  -2  -6   5      737.72      705.51     19.02 o 
  -1  -6   5      821.25      830.44      8.13 o 
   0  -6   5      366.99      398.17      8.49 o 
   1  -6   5     3476.93     3530.88     44.02 o 
   2  -6   5      266.85      287.03      8.33 o 
   3  -6   5      319.05      331.49      8.37 o 
   4  -6   5      528.93      439.55     12.24 o 
   5  -6   5      427.06      372.72      9.64 o 
   6  -6   5      346.47      300.35     12.09 o 
   7  -6   5       63.98       75.75      7.00 o 
   8  -6   5        9.07       14.40      6.08 o 
   9  -6   5        3.30       10.57      6.43 o 
  10  -6   5       57.51       65.70     14.81 o 
  11  -6   5       59.63       45.14     21.84 o 
  12  -6   5        0.19       20.75     11.25 o 
 -12  -5   5        6.48        8.38      8.74 o 
 -11  -5   5        1.88       14.19      5.54 o 
 -10  -5   5       16.05       13.01      6.51 o 
  -9  -5   5       41.21       33.56     14.18 o 
  -8  -5   5      120.57      111.64      8.54 o 
  -7  -5   5        0.01        6.29      5.95 o 
  -6  -5   5      856.99      850.28     23.35 o 
  -5  -5   5      439.43      427.04      7.04 o 
  -4  -5   5      198.59      196.46      5.62 o 
  -3  -5   5      204.99      242.26      8.27 o 
  -2  -5   5       61.19       48.90      6.75 o 
  -1  -5   5     5491.42     5413.75     31.53 o 
   0  -5   5      868.58      857.50     10.48 o 
   1  -5   5        6.22       16.55      7.52 o 
   2  -5   5       45.42       33.60      9.16 o 
   3  -5   5     1852.44     1853.28     19.81 o 
   4  -5   5      908.95     1012.22     15.69 o 
   5  -5   5      213.13      189.52      7.74 o 
   6  -5   5      500.84      486.26      9.64 o 
   7  -5   5      346.46      305.25      6.98 o 
   8  -5   5       80.11       90.49      6.28 o 
   9  -5   5        3.42       -4.36      6.24 o 
  10  -5   5       65.31       64.98     14.25 o 
  11  -5   5      149.69      139.05     14.00 o 
  12  -5   5       18.36       28.60      7.36 o 
  13  -5   5        2.76        2.72     19.69 o 
 -12  -4   5        1.96        6.64      9.74 o 
 -11  -4   5        1.69        9.00      7.08 o 
 -10  -4   5        0.49       11.95      9.50 o 
  -9  -4   5      100.67       87.42      6.39 o 
  -8  -4   5      441.99      423.93     17.22 o 
  -7  -4   5      470.60      452.26      9.26 o 
  -6  -4   5      144.61      148.05     10.33 o 
  -5  -4   5     2674.30     2666.55     76.75 o 
  -4  -4   5     2201.08     2217.15     22.17 o 
  -3  -4   5       67.70       49.92      5.69 o 
  -2  -4   5      442.64      489.32      8.75 o 
  -1  -4   5     3740.28     3866.04     20.21 o 
   0  -4   5      146.59      110.22      7.82 o 
   1  -4   5       40.70       42.28      8.26 o 
   2  -4   5     2047.73     2149.79     95.32 o 
   3  -4   5       15.83        8.90     10.42 o 
   4  -4   5     1023.60     1035.30     30.68 o 
   5  -4   5       68.67       71.61      6.15 o 
   6  -4   5       18.46       33.72      7.03 o 
   7  -4   5      253.52      259.53     14.95 o 
   8  -4   5      132.57      108.27      8.37 o 
   9  -4   5       86.35       70.54      7.93 o 
  10  -4   5        1.14        0.97     11.22 o 
  11  -4   5       54.64       46.67      8.49 o 
  12  -4   5        5.48       -9.98     12.57 o 
  13  -4   5        7.99       10.35     13.33 o 
 -12  -3   5       12.02       24.80      9.89 o 
 -11  -3   5       42.82       45.62      9.30 o 
 -10  -3   5       24.18       36.82      7.59 o 
  -9  -3   5        0.26       17.09      7.39 o 
  -8  -3   5      152.61      163.83      5.57 o 
  -7  -3   5       88.02       72.14      7.34 o 
  -6  -3   5      653.68      710.10     31.13 o 
  -5  -3   5      118.69      116.44      6.83 o 
  -4  -3   5      142.20      131.17     10.16 o 
  -3  -3   5     3473.39     3681.59     14.50 o 
  -2  -3   5     2841.84     2967.54     18.39 o 
  -1  -3   5      377.27      420.18      9.31 o 
   0  -3   5     1709.84     1685.33     35.58 o 
   1  -3   5        6.12        9.16     10.73 o 
   2  -3   5       79.44      125.46     14.63 o 
   3  -3   5     1295.22     1359.74     25.79 o 
   4  -3   5      529.54      419.13     11.40 o 
   5  -3   5      715.09      743.67     13.18 o 
   6  -3   5      345.99      380.48      8.29 o 
   7  -3   5       12.63       21.23      7.23 o 
   8  -3   5      294.33      301.68     16.34 o 
   9  -3   5      383.12      364.56      8.93 o 
  10  -3   5       54.12       50.56      7.99 o 
  11  -3   5        0.85        1.08     11.52 o 
  12  -3   5        6.25        8.55     12.36 o 
  13  -3   5       20.72       11.59     13.46 o 
 -13  -2   5        0.07       -9.18     13.34 o 
 -12  -2   5        4.31        5.73      7.89 o 
 -11  -2   5       33.57       31.31      7.11 o 
 -10  -2   5      120.42      111.74     19.70 o 
  -9  -2   5       13.20        2.64      8.61 o 
  -8  -2   5      106.48      105.75      8.27 o 
  -7  -2   5      292.14      291.86      5.99 o 
  -6  -2   5      304.76      296.46      5.96 o 
  -5  -2   5       10.52       15.77      7.11 o 
  -4  -2   5       90.34       96.48      6.39 o 
  -3  -2   5     7763.29     7859.04    297.00 o 
  -2  -2   5     5068.14     5042.98     42.39 o 
  -1  -2   5      786.02      803.03     25.42 o 
   0  -2   5     5055.59     5339.01     46.69 o 
   1  -2   5      667.24      674.74     14.41 o 
   2  -2   5      232.86      231.99      8.18 o 
   3  -2   5      132.96      163.85      5.94 o 
   4  -2   5     2749.22     3184.20     48.83 o 
   5  -2   5     1047.85      979.38     33.38 o 
   6  -2   5      393.30      360.24     13.92 o 
   7  -2   5      302.43      324.91      6.85 o 
   8  -2   5        0.69       10.29      7.30 o 
   9  -2   5      402.09      423.78      8.90 o 
  10  -2   5       42.64       46.52     11.29 o 
  11  -2   5       14.32       19.61     11.39 o 
  12  -2   5        7.02       -2.13      8.85 o 
  13  -2   5        8.68       19.42     13.36 o 
 -13  -1   5        3.90       -0.38     13.44 o 
 -12  -1   5       10.94       -2.44     12.19 o 
 -11  -1   5       27.03       32.76      7.76 o 
 -10  -1   5      241.91      238.26      9.80 o 
  -9  -1   5      244.47      246.81      7.36 o 
  -8  -1   5       71.52       75.57      8.59 o 
  -7  -1   5      228.14      237.83     10.85 o 
  -6  -1   5      347.52      345.89      8.67 o 
  -5  -1   5        7.76       20.45      7.28 o 
  -4  -1   5      381.10      389.03      9.15 o 
  -3  -1   5      942.31      968.02     14.80 o 
  -2  -1   5     3965.90     4219.06     25.59 o 
  -1  -1   5     3560.85     3872.45     42.25 o 
   0  -1   5     1226.85     1302.96     45.28 o 
   1  -1   5     1658.99     1816.97     77.56 o 
   2  -1   5     1604.42     1551.95     34.10 o 
   3  -1   5     1251.96     1357.10     17.48 o 
   4  -1   5      106.51      138.89      6.03 o 
   5  -1   5      288.31      360.60      5.09 o 
   6  -1   5      771.50      739.52     17.06 o 
   7  -1   5      512.13      484.37     15.18 o 
   8  -1   5      338.40      348.43      6.94 o 
   9  -1   5        4.87       18.72     13.11 o 
  10  -1   5        1.56        7.29      7.95 o 
  11  -1   5        8.11       29.76      8.44 o 
  12  -1   5        0.49       15.00     11.32 o 
  13  -1   5        7.57       15.56     13.35 o 
 -13   0   5       12.07       37.96     13.24 o 
 -12   0   5       29.50       18.82     12.60 o 
 -11   0   5        0.80       14.75     11.03 o 
 -10   0   5       15.58       28.07     10.89 o 
  -9   0   5      349.19      284.97     11.34 o 
  -8   0   5      526.36      523.29      9.28 o 
  -7   0   5       26.60       17.72      9.10 o 
  -6   0   5      193.53      184.51      7.73 o 
  -5   0   5     2809.77     3038.10     17.27 o 
  -4   0   5     1911.54     1997.04     30.93 o 
  -3   0   5     1558.63     1511.71     61.59 o 
  -2   0   5        2.23        5.12     10.41 o 
  -1   0   5      175.80      201.81      7.29 o 
   0   0   5       41.54       25.86      6.88 o 
   1   0   5     3001.11     3243.41    129.09 o 
   2   0   5      956.84      973.71     35.19 o 
   3   0   5     2601.27     2612.97     61.13 o 
   4   0   5      556.43      613.43     24.52 o 
   5   0   5      329.31      301.31     10.60 o 
   6   0   5       41.74       40.90      6.04 o 
   7   0   5     1338.10     1314.30     42.47 o 
   8   0   5      116.57      114.13      8.73 o 
   9   0   5       12.74       17.84      6.68 o 
  10   0   5       17.48       25.86      6.53 o 
  11   0   5       41.59       49.98      8.69 o 
  12   0   5       34.90       29.87      9.13 o 
 -13   1   5        4.97        2.86     13.20 o 
 -12   1   5       45.34       44.97      8.34 o 
 -11   1   5       55.49       59.53     11.69 o 
 -10   1   5       31.06       40.41     10.76 o 
  -9   1   5       44.22       29.15      7.38 o 
  -8   1   5      615.88      623.17      9.69 o 
  -7   1   5      809.43      763.77     10.30 o 
  -6   1   5       97.86      103.75      7.50 o 
  -5   1   5     1864.97     1943.70     14.46 o 
  -3   1   5      721.80      727.97     16.35 o 
  -2   1   5      113.82      125.27      6.52 o 
  -1   1   5        1.13        3.43      4.39 o 
   0   1   5      915.24      990.67     42.84 o 
   1   1   5     2329.42     2334.81     50.67 o 
   2   1   5      138.05      160.45      5.78 o 
   3   1   5     1328.37     1381.78     17.67 o 
   4   1   5     1711.20     1606.40      8.46 o 
   5   1   5      547.51      530.17     22.74 o 
   6   1   5      385.56      403.10     12.11 o 
   7   1   5       35.65       37.66      5.30 o 
   8   1   5      120.96      123.10     11.72 o 
   9   1   5       18.96       23.56      6.22 o 
  10   1   5       22.11       34.05      5.82 o 
  11   1   5       12.49        5.73     11.59 o 
  12   1   5       12.27        8.70     16.26 o 
 -13   2   5        3.39       -0.08     13.08 o 
 -12   2   5       30.98       16.23      8.31 o 
 -11   2   5      146.96      178.92     11.89 o 
 -10   2   5      254.41      290.98     11.52 o 
  -9   2   5       25.77       49.80     10.23 o 
  -8   2   5       17.29       20.49      7.35 o 
  -7   2   5      506.07      486.07     11.77 o 
  -6   2   5      946.62      997.20     11.18 o 
  -4   2   5      322.94      311.71      9.55 o 
  -3   2   5       45.30       31.22      8.01 o 
  -2   2   5      174.52      198.94      6.00 o 
  -1   2   5       49.72       57.03      6.29 o 
   0   2   5      719.30      673.64     18.47 o 
   1   2   5     4771.61     4791.43     73.01 o 
   2   2   5     1158.83     1110.26     43.26 o 
   3   2   5      148.03      122.61      8.08 o 
   4   2   5       46.15       45.04      5.79 o 
   5   2   5      823.24      747.20     24.56 o 
   6   2   5      473.71      498.52      7.18 o 
   7   2   5        2.57       -0.39      6.01 o 
   8   2   5        0.25       10.59      5.99 o 
   9   2   5       10.53       24.39      5.58 o 
  10   2   5       21.89       25.71      5.88 o 
  11   2   5        1.97        5.00      7.47 o 
  12   2   5        3.02       12.50      7.81 o 
 -13   3   5        4.39        7.98     12.60 o 
 -12   3   5        0.25       24.33      8.72 o 
 -11   3   5       50.37       67.27      8.41 o 
 -10   3   5      110.29       97.25      8.02 o 
  -9   3   5       78.96      104.96     10.48 o 
  -8   3   5        1.54      -10.11     10.11 o 
  -7   3   5      431.55      469.43     33.21 o 
  -6   3   5     1355.94     1311.80     14.56 o 
  -5   3   5      476.81      386.27     27.97 o 
  -4   3   5       51.07       55.08      8.09 o 
  -3   3   5      176.83      151.90      6.70 o 
  -2   3   5       19.88       20.69      5.21 o 
  -1   3   5     3098.11     3011.09     44.16 o 
   0   3   5       16.99       11.07      4.54 o 
   1   3   5      297.69      298.75     13.99 o 
   2   3   5     2930.20     3144.83    101.22 o 
   3   3   5     1622.66     1650.26     54.12 o 
   4   3   5      267.54      275.09      5.71 o 
   5   3   5      367.39      357.49     17.26 o 
   6   3   5      579.25      557.12     10.90 o 
   7   3   5      104.73      103.07      4.75 o 
   8   3   5       84.38       79.85      6.20 o 
   9   3   5        6.72       17.39      5.09 o 
  10   3   5        6.26        6.47      5.29 o 
  11   3   5        1.67        4.79      7.48 o 
 -13   4   5       44.58       33.52     16.79 o 
 -12   4   5      103.72       92.97      7.38 o 
 -11   4   5        4.23        3.68      8.50 o 
 -10   4   5       29.03       30.31      6.28 o 
  -9   4   5       95.58      115.22      7.58 o 
  -8   4   5       97.66       98.77     10.04 o 
  -7   4   5      104.50      122.75     11.03 o 
  -6   4   5      137.73      176.52     11.06 o 
  -5   4   5      204.87      182.97      7.33 o 
  -4   4   5       40.46       36.31      7.44 o 
  -3   4   5       43.75       48.54      9.44 o 
  -2   4   5     1816.50     1917.96    103.68 o 
  -1   4   5      987.12      884.80     50.19 o 
   0   4   5      735.57      697.82     16.63 o 
   1   4   5       49.46       61.33      8.04 o 
   2   4   5       79.22       53.82      4.53 o 
   3   4   5        3.53        9.91      5.11 o 
   4   4   5      308.62      296.60      5.26 o 
   5   4   5        0.50        5.17      4.57 o 
   6   4   5      133.96      138.70      4.48 o 
   7   4   5      103.81       89.44      5.88 o 
   8   4   5       54.58       59.44      6.12 o 
   9   4   5        0.05       12.63      5.73 o 
  10   4   5       19.39        5.83      6.85 o 
  11   4   5        6.23        8.47     12.35 o 
 -13   5   5       44.92       58.15     19.33 o 
 -12   5   5      106.07      124.49     20.73 o 
 -11   5   5        4.12       16.59      6.89 o 
 -10   5   5        2.35       23.60     15.08 o 
  -9   5   5        2.26        4.67      8.46 o 
  -8   5   5      438.09      429.85     12.03 o 
  -7   5   5       63.57       79.03      7.98 o 
  -6   5   5      253.72      227.32      8.96 o 
  -5   5   5      199.00      200.56      8.13 o 
  -4   5   5      165.86      166.91     10.71 o 
  -3   5   5     2122.59     1982.99     26.84 o 
  -2   5   5        1.16        6.27      7.25 o 
  -1   5   5      447.22      424.54     19.26 o 
   0   5   5      778.72      792.65     13.79 o 
   1   5   5      854.11      725.89     49.52 o 
   2   5   5        5.57       -1.73     10.78 o 
   3   5   5      188.47      163.28      9.69 o 
   4   5   5      145.10      140.94      6.35 o 
   5   5   5        0.67       13.51      4.99 o 
   6   5   5        0.83        1.74      6.11 o 
   7   5   5       25.32       59.29     11.68 o 
   8   5   5       60.92       58.52      6.92 o 
   9   5   5        4.53       20.36      6.77 o 
  10   5   5        1.05        8.75      6.24 o 
 -12   6   5       40.67       48.25      8.25 o 
 -11   6   5       45.92       62.86     13.96 o 
 -10   6   5       40.58       48.60      6.49 o 
  -9   6   5       29.42       21.72      7.65 o 
  -8   6   5       40.71       44.49      7.83 o 
  -7   6   5       50.31       56.16      6.79 o 
  -6   6   5        3.20        2.36     10.25 o 
  -5   6   5       16.04       26.69     10.51 o 
  -4   6   5      326.94      326.34     33.62 o 
  -3   6   5      677.71      689.01      9.64 o 
  -2   6   5      501.82      504.78     28.27 o 
  -1   6   5      144.55      151.24      7.44 o 
   0   6   5     1063.83     1010.34     55.50 o 
   1   6   5      806.97      745.89     21.57 o 
   2   6   5      248.46      222.34      6.39 o 
   3   6   5      153.56      138.79     20.49 o 
   4   6   5      313.36      318.43      5.82 o 
   5   6   5      150.13      136.93      4.93 o 
   6   6   5      146.22      131.12     12.86 o 
   7   6   5        5.00       19.18     11.12 o 
   8   6   5       24.75       21.83      5.16 o 
   9   6   5       17.49       13.97      5.08 o 
  10   6   5       13.95       -0.87      8.15 o 
 -12   7   5        2.82        6.80     29.37 o 
 -11   7   5        4.89       11.01      8.63 o 
 -10   7   5       84.46       87.43      8.47 o 
  -9   7   5        1.12       17.72     11.57 o 
  -8   7   5      369.50      315.40     10.10 o 
  -7   7   5      203.76      201.34      8.86 o 
  -6   7   5       73.85       86.18     10.60 o 
  -5   7   5       79.79       81.24      7.60 o 
  -4   7   5       37.12       33.65      7.45 o 
  -3   7   5      495.04      525.92      7.41 o 
  -2   7   5      344.00      326.60     15.73 o 
  -1   7   5      444.11      436.85     13.45 o 
   0   7   5        3.10        8.80      5.89 o 
   1   7   5      117.87      115.12      8.78 o 
   2   7   5      479.37      475.88     21.40 o 
   3   7   5        0.92       11.22      7.05 o 
   4   7   5       21.27       35.31      7.17 o 
   5   7   5       68.45       91.23      5.53 o 
   6   7   5       75.17       81.84      4.67 o 
   7   7   5        0.66       13.91      5.15 o 
   8   7   5        1.32       12.17      5.95 o 
   9   7   5        8.43        3.01      6.34 o 
 -12   8   5        6.63        1.93      9.36 o 
 -11   8   5        0.30       -3.65      7.85 o 
 -10   8   5       69.95       87.33     12.32 o 
  -9   8   5      109.08       91.90     11.56 o 
  -8   8   5       17.71       10.56      7.17 o 
  -7   8   5       61.31       73.01      7.93 o 
  -6   8   5      145.46       91.14      7.74 o 
  -5   8   5      366.45      333.73     11.52 o 
  -4   8   5      101.74      110.23      6.24 o 
  -3   8   5       34.06       39.99     10.33 o 
  -2   8   5      203.18      179.59     16.51 o 
  -1   8   5      229.71      252.73     10.71 o 
   0   8   5      570.28      539.69      6.50 o 
   1   8   5       51.43       58.38     10.34 o 
   2   8   5      343.99      324.02     12.71 o 
   3   8   5      217.90      214.15     20.92 o 
   4   8   5      188.30      179.26      6.93 o 
   5   8   5        5.81       14.27      6.13 o 
   6   8   5       28.87       34.02     10.11 o 
   7   8   5       14.20        7.64      6.93 o 
   8   8   5        2.92        8.48      8.01 o 
 -11   9   5        0.02       22.04      7.51 o 
 -10   9   5       47.87       54.78     12.20 o 
  -9   9   5       45.87       52.75      9.42 o 
  -8   9   5       53.36       49.09      7.93 o 
  -7   9   5       64.57       47.86      8.06 o 
  -6   9   5        0.37       24.13     10.92 o 
  -5   9   5      290.05      294.91      6.95 o 
  -4   9   5      539.08      527.91     10.72 o 
  -3   9   5       43.58       37.45      5.87 o 
  -2   9   5       38.10       37.17      7.26 o 
  -1   9   5       13.22       16.83      7.17 o 
   0   9   5       45.46       37.89      6.30 o 
   1   9   5        9.11       10.05      8.79 o 
   2   9   5        4.61        9.36      8.36 o 
   3   9   5        3.65       12.38      7.75 o 
   4   9   5      204.01      186.22      8.42 o 
   5   9   5        6.31       15.84      8.00 o 
   6   9   5        2.86        1.32      7.86 o 
   7   9   5        9.18       15.63      6.26 o 
 -10  10   5        2.24       -8.86      8.86 o 
  -9  10   5       32.80       36.92      7.84 o 
  -8  10   5       37.82       52.70     11.97 o 
  -7  10   5       29.33       49.03     11.37 o 
  -6  10   5       14.36       15.47     11.05 o 
  -5  10   5        3.71        2.67      7.65 o 
  -4  10   5      105.63      131.01      8.62 o 
  -3  10   5       26.22       37.04      6.17 o 
  -2  10   5       75.78       87.62     13.51 o 
  -1  10   5       18.79       23.23      7.39 o 
   0  10   5      199.93      186.05     23.63 o 
   1  10   5       11.30       13.81      8.63 o 
   2  10   5       45.92       32.98      6.71 o 
   3  10   5       25.71       42.03      7.81 o 
   4  10   5       13.58        7.49      6.66 o 
   5  10   5       31.65       45.02      7.89 o 
   6  10   5        7.14       24.61     10.05 o 
  -9  11   5        3.54       11.10     10.22 o 
  -8  11   5        1.30       -0.23     12.34 o 
  -7  11   5       25.47       40.83      8.55 o 
  -6  11   5      106.63       89.43     12.08 o 
  -5  11   5        0.97       -0.95      7.56 o 
  -4  11   5       47.56       30.32      7.89 o 
  -3  11   5       92.86      107.06      6.59 o 
  -2  11   5      173.06      160.23      6.72 o 
  -1  11   5        0.09       12.93      6.89 o 
   0  11   5       60.73       64.98      6.46 o 
   1  11   5       64.51       80.26      6.81 o 
   2  11   5       71.80       79.44      6.85 o 
   3  11   5       14.29       26.48      6.10 o 
   4  11   5       32.75       36.68     11.28 o 
   5  11   5       21.22       32.34      5.79 o 
  -8  12   5        4.00        5.19     13.18 o 
  -7  12   5        4.50        9.44     12.54 o 
  -6  12   5       53.55       45.53      7.19 o 
  -5  12   5        8.87       13.82      7.02 o 
  -4  12   5        0.67       16.14     14.83 o 
  -3  12   5        9.72        9.13      6.58 o 
  -2  12   5      119.93      110.13      6.17 o 
  -1  12   5       30.90       41.14      8.29 o 
   0  12   5        2.25        3.18     23.12 o 
   1  12   5       16.33       -2.92      6.86 o 
   2  12   5       37.36       40.64      8.82 o 
   3  12   5       50.18       56.40      9.04 o 
   4  12   5        0.08       11.12     13.93 o 
  -6  13   5       12.29       13.21     16.10 o 
  -5  13   5        0.49       -5.29      8.23 o 
  -4  13   5        9.23       28.23     15.57 o 
  -3  13   5        3.03      -16.88     16.88 o 
  -2  13   5       28.78       23.37      7.31 o 
  -1  13   5       37.79       58.36      9.16 o 
   0  13   5       24.87        4.80      7.54 o 
   1  13   5        1.26       10.09     15.83 o 
   2  13   5        1.77        1.64     13.23 o 
  -1 -15   6       13.72       32.45      9.49 o 
   0 -15   6       26.06       21.47      8.53 o 
   1 -15   6       26.13       35.14      7.55 o 
   2 -15   6        0.71       10.62      7.34 o 
   3 -15   6        0.16        1.15     15.85 o 
   4 -15   6       10.55       23.24     16.12 o 
   5 -15   6       58.69       57.65      8.01 o 
  -3 -14   6       22.95       25.90     10.80 o 
  -2 -14   6       17.18       35.86      9.05 o 
  -1 -14   6       17.84       33.02      7.98 o 
   0 -14   6        8.02       13.19      8.60 o 
   1 -14   6       29.71       39.06     16.47 o 
   2 -14   6        9.56       12.53     11.55 o 
   3 -14   6        2.08       -5.44      7.09 o 
   4 -14   6       55.72       42.48      8.85 o 
   5 -14   6       41.54       30.94      7.45 o 
   6 -14   6       16.42       21.92      9.14 o 
   7 -14   6        0.02        9.73     13.13 o 
  -5 -13   6        9.04        2.80      9.48 o 
  -4 -13   6        0.57        2.29     13.33 o 
  -3 -13   6       21.12       14.01     13.59 o 
  -2 -13   6       50.05       46.06     10.29 o 
  -1 -13   6      134.29      142.82     17.18 o 
   0 -13   6        2.48       10.14      5.95 o 
   1 -13   6       75.38       69.29     15.80 o 
   2 -13   6       13.44       18.99      7.76 o 
   3 -13   6       56.97       72.77     10.81 o 
   4 -13   6        0.29       12.89      6.92 o 
   5 -13   6       26.95       19.80      8.40 o 
   6 -13   6        1.04        5.50      8.58 o 
   7 -13   6       15.00       22.60      8.86 o 
   8 -13   6        8.66       12.15     13.12 o 
   9 -13   6        3.99        0.12      8.00 o 
  -6 -12   6        0.22       -2.58      9.20 o 
  -5 -12   6       40.44       55.31     18.65 o 
  -4 -12   6       16.64       22.82      7.04 o 
  -3 -12   6        0.08        1.93      6.71 o 
  -2 -12   6       48.35       46.03     14.35 o 
  -1 -12   6       26.33       36.39     16.15 o 
   0 -12   6        0.78        5.77      7.82 o 
   1 -12   6       49.36       55.74     14.33 o 
   2 -12   6      421.78      365.79     13.82 o 
   3 -12   6      406.30      437.95     13.22 o 
   4 -12   6      109.98      109.88      6.90 o 
   5 -12   6       14.27       21.95      8.06 o 
   6 -12   6        0.82       10.20     11.66 o 
   7 -12   6       41.34       21.35     12.48 o 
   8 -12   6       17.26       29.03     12.56 o 
   9 -12   6       17.64       31.03      7.68 o 
  10 -12   6        3.56        4.38      6.85 o 
  -7 -11   6        2.72        9.29      7.37 o 
  -6 -11   6       22.15       44.91      8.57 o 
  -5 -11   6       83.19      100.17     28.39 o 
  -4 -11   6       67.39       75.47     15.48 o 
  -3 -11   6      211.83      188.12      6.94 o 
  -2 -11   6       37.27       52.77     13.50 o 
  -1 -11   6      143.76      165.18      7.83 o 
   0 -11   6       45.67       38.10      7.59 o 
   1 -11   6      161.83      175.67      6.81 o 
   2 -11   6       30.04       36.79      6.50 o 
   3 -11   6      933.19      917.26     24.05 o 
   4 -11   6      255.14      272.07     12.31 o 
   5 -11   6       88.24       87.51     15.58 o 
   6 -11   6        1.56       12.65     11.17 o 
   7 -11   6        6.58       16.91     11.55 o 
   8 -11   6        2.82       19.32      8.34 o 
   9 -11   6       23.87       30.34      7.18 o 
  10 -11   6        0.40        5.48      7.43 o 
  -8 -10   6        0.22      -10.40     13.57 o 
  -7 -10   6       34.62       47.29      8.49 o 
  -6 -10   6       42.45       29.08     16.87 o 
  -5 -10   6       14.80       11.93      6.61 o 
  -4 -10   6      249.44      230.26      8.05 o 
  -3 -10   6      310.61      304.08      6.31 o 
  -2 -10   6        6.19       16.51      7.38 o 
  -1 -10   6       14.50       13.90      5.87 o 
   0 -10   6       78.29       60.95      5.60 o 
   1 -10   6      120.16      125.15      6.36 o 
   2 -10   6      197.53      184.86      6.77 o 
   3 -10   6       77.40       86.97      7.75 o 
   4 -10   6       11.78       12.35      7.47 o 
   5 -10   6      482.97      490.49     12.73 o 
   6 -10   6      126.13      134.24     11.67 o 
   7 -10   6       34.23       36.44     11.45 o 
   8 -10   6       12.17       24.62      8.08 o 
   9 -10   6       79.08       67.43      7.43 o 
  10 -10   6        0.14       11.60      7.27 o 
  11 -10   6        0.28       10.97      9.16 o 
  -9  -9   6       16.19       30.24     15.94 o 
  -8  -9   6        3.33       -1.68      8.43 o 
  -7  -9   6       48.71       56.49      6.97 o 
  -6  -9   6       49.32       58.60      7.84 o 
  -5  -9   6       40.57       49.34      8.97 o 
  -4  -9   6       18.64       22.48      7.63 o 
  -3  -9   6      262.80      263.00     12.09 o 
  -2  -9   6      171.60      176.54     16.80 o 
  -1  -9   6       76.40       84.72      7.61 o 
   0  -9   6       31.29       38.12      8.14 o 
   1  -9   6     1296.40     1276.67     31.68 o 
   2  -9   6       10.56       15.24      7.51 o 
   3  -9   6      185.88      177.81     10.13 o 
   4  -9   6      166.51      170.80      7.98 o 
   5  -9   6        1.66        3.69      7.50 o 
   6  -9   6       10.50       24.58     10.68 o 
   7  -9   6       76.49       73.93      6.81 o 
   8  -9   6       17.82       24.28      6.45 o 
   9  -9   6       94.63       91.48      6.85 o 
  10  -9   6       40.16       42.17      8.83 o 
  11  -9   6        3.36       14.45      9.17 o 
 -10  -8   6        0.15       34.17     23.23 o 
  -9  -8   6        0.22       32.81     10.47 o 
  -8  -8   6        5.30       -3.33      6.60 o 
  -7  -8   6        6.91        1.33      6.46 o 
  -6  -8   6       87.73       76.66      7.77 o 
  -5  -8   6      333.34      304.17      6.98 o 
  -4  -8   6       65.78       68.30      7.52 o 
  -3  -8   6       43.99       52.42      7.48 o 
  -2  -8   6      438.33      442.71     40.26 o 
  -1  -8   6      475.98      464.27      8.52 o 
   0  -8   6        4.32       12.53     19.78 o 
   1  -8   6      930.38      917.87     24.68 o 
   2  -8   6      582.73      580.74     15.75 o 
   3  -8   6      311.53      307.03     13.52 o 
   4  -8   6       30.86       34.25     10.05 o 
   5  -8   6        1.48       18.44     10.76 o 
   6  -8   6       11.35        4.12     10.87 o 
   7  -8   6      475.69      484.11     18.64 o 
   8  -8   6       11.31       10.43      5.44 o 
   9  -8   6       25.39       21.39      6.67 o 
  10  -8   6       31.72       36.70      7.87 o 
  11  -8   6       76.34       64.78      9.25 o 
  12  -8   6        9.53        5.02      7.79 o 
 -10  -7   6        1.92        9.77     17.67 o 
  -9  -7   6       12.82        3.42     17.67 o 
  -8  -7   6        1.97       15.13     14.57 o 
  -7  -7   6        0.34       12.16      5.92 o 
  -6  -7   6      165.07      163.02      6.59 o 
  -5  -7   6      442.96      461.36      7.15 o 
  -4  -7   6      146.89      138.25      7.15 o 
  -3  -7   6        1.90        8.08     14.46 o 
  -2  -7   6       36.77       54.39      6.20 o 
  -1  -7   6     2116.74     2137.25     39.89 o 
   0  -7   6      176.44      157.86      7.90 o 
   1  -7   6      501.53      462.03     14.70 o 
   2  -7   6      102.92      122.34      7.51 o 
   3  -7   6      662.47      667.56     36.64 o 
   4  -7   6       83.71       83.95     10.92 o 
   5  -7   6      139.20      135.63     11.20 o 
   6  -7   6       34.45       41.81      5.99 o 
   7  -7   6      165.34      156.77      6.44 o 
   8  -7   6      165.59      148.02      5.86 o 
   9  -7   6       14.84       26.41      6.40 o 
  10  -7   6       23.73       33.83      7.06 o 
  11  -7   6       74.02       86.73      9.01 o 
  12  -7   6       66.08       84.49     15.07 o 
 -11  -6   6       18.76       14.58      5.78 o 
 -10  -6   6        0.34       12.10     13.23 o 
  -9  -6   6       43.83       66.83      8.48 o 
  -8  -6   6      309.63      291.51      8.65 o 
  -7  -6   6       19.19       38.11      7.68 o 
  -6  -6   6      109.17       98.30     11.47 o 
  -5  -6   6      160.94      172.75     13.94 o 
  -4  -6   6      256.88      263.79      6.77 o 
  -3  -6   6     1368.47     1331.52     12.57 o 
  -2  -6   6       30.68       34.75      7.20 o 
  -1  -6   6     1966.15     2024.80     19.45 o 
   0  -6   6     2013.84     2012.96     13.22 o 
   1  -6   6     2440.33     2563.47    104.13 o 
   2  -6   6      237.63      235.73      8.28 o 
   3  -6   6      155.82      141.22      9.31 o 
   4  -6   6      102.16       79.88     11.49 o 
   5  -6   6      740.89      779.58      9.76 o 
   6  -6   6       16.80       18.46      6.03 o 
   7  -6   6      194.59      218.37      7.15 o 
   8  -6   6       77.44       71.66      6.40 o 
   9  -6   6      117.15      103.93      8.56 o 
  10  -6   6       53.97       58.41      6.88 o 
  11  -6   6       10.03       14.08      7.18 o 
  12  -6   6       19.14       45.80     23.86 o 
 -11  -5   6        3.48        0.04     10.35 o 
 -10  -5   6        1.99       11.99     20.02 o 
  -9  -5   6       65.71       46.62      9.10 o 
  -8  -5   6       38.70       41.27      6.56 o 
  -7  -5   6     1798.24     1682.88     49.49 o 
  -6  -5   6      860.35      852.76      9.43 o 
  -5  -5   6       17.47       24.94      9.12 o 
  -4  -5   6       33.50       40.22      7.70 o 
  -3  -5   6      699.80      698.92     18.40 o 
  -2  -5   6       65.05       44.05     12.66 o 
  -1  -5   6     1200.36     1225.79     31.47 o 
   0  -5   6       86.18      101.82      7.61 o 
   1  -5   6     1292.55     1216.85     12.66 o 
   2  -5   6      633.42      618.44     10.48 o 
   3  -5   6     1538.57     1532.01     21.09 o 
   4  -5   6      218.05      200.43     11.32 o 
   5  -5   6     1032.09     1017.77     25.26 o 
   6  -5   6      551.82      597.75      8.28 o 
   7  -5   6        4.32       13.39      5.99 o 
   8  -5   6      104.76      105.12      5.69 o 
   9  -5   6      128.13      124.09      9.90 o 
  10  -5   6      108.01      109.61      9.69 o 
  11  -5   6        4.58       -7.03      7.03 o 
  12  -5   6        3.29        3.92      8.95 o 
 -12  -4   6        2.19        4.88     10.40 o 
 -11  -4   6        0.14        6.19      7.43 o 
 -10  -4   6       33.51       32.25     18.41 o 
  -9  -4   6       17.59       35.95      5.28 o 
  -8  -4   6       95.30       89.70      6.41 o 
  -7  -4   6      297.08      304.71     12.92 o 
  -6  -4   6      589.44      579.63      6.79 o 
  -5  -4   6     1178.51     1166.30     50.25 o 
  -4  -4   6      374.16      427.99     21.83 o 
  -3  -4   6      658.28      718.69      8.93 o 
  -2  -4   6      446.28      447.21      8.56 o 
  -1  -4   6      826.42      768.10     12.73 o 
   0  -4   6      452.54      429.20     14.41 o 
   1  -4   6       45.26       57.92      9.50 o 
   2  -4   6       22.62        2.88     12.57 o 
   3  -4   6      518.41      536.85     15.84 o 
   4  -4   6      701.09      681.18      8.66 o 
   5  -4   6      325.82      326.18     12.84 o 
   6  -4   6      944.33      934.04     13.98 o 
   7  -4   6      281.33      300.02     21.19 o 
   8  -4   6       67.41       74.81     12.25 o 
   9  -4   6       38.87       52.47      7.76 o 
  10  -4   6      114.80       84.70      8.00 o 
  11  -4   6       50.10       41.09     12.05 o 
  12  -4   6        3.40       17.27     12.62 o 
 -12  -3   6        0.96        8.32      7.90 o 
 -11  -3   6        0.01       14.81      9.64 o 
 -10  -3   6        0.27       13.36      8.67 o 
  -9  -3   6      130.15      129.86     13.96 o 
  -8  -3   6       84.30       90.45      6.17 o 
  -7  -3   6       36.95       35.54      7.17 o 
  -6  -3   6       43.03       30.72      7.12 o 
  -5  -3   6      825.05      801.84     15.14 o 
  -4  -3   6     1389.00     1232.71     15.87 o 
  -3  -3   6     2021.13     2088.59     20.65 o 
  -2  -3   6     1194.01     1187.71     11.36 o 
  -1  -3   6     1322.00     1296.39     30.08 o 
   0  -3   6      852.34      962.42     19.22 o 
   2  -3   6     2197.49     2229.20     60.30 o 
   3  -3   6     1333.54     1332.15     46.45 o 
   4  -3   6      445.60      463.99     13.17 o 
   5  -3   6        0.02       -0.87      7.05 o 
   6  -3   6      460.28      489.42     12.39 o 
   7  -3   6      306.93      263.65      8.23 o 
   8  -3   6      374.88      409.72     22.99 o 
   9  -3   6        1.59        1.81      7.69 o 
  10  -3   6       23.37       -9.45     11.50 o 
  11  -3   6        5.02       17.48     11.90 o 
  12  -3   6        3.13       -4.11      8.49 o 
 -12  -2   6        7.25       20.63      8.22 o 
 -11  -2   6       34.51       33.75      9.62 o 
 -10  -2   6       23.98       34.13      8.59 o 
  -9  -2   6      282.05      275.53      7.63 o 
  -8  -2   6      284.68      280.52      8.57 o 
  -7  -2   6        6.95       14.41      6.72 o 
  -6  -2   6       31.04       36.68      7.56 o 
  -5  -2   6      604.08      684.07      9.05 o 
  -4  -2   6      795.71      748.04      9.10 o 
  -3  -2   6      332.71      285.63      6.97 o 
  -2  -2   6      157.46      159.55      6.82 o 
  -1  -2   6      456.83      496.79     14.16 o 
   0  -2   6     3306.09     3371.21     71.38 o 
   1  -2   6     2688.96     2650.20     19.92 o 
   2  -2   6      234.08      264.33     29.32 o 
   3  -2   6     1865.74     1876.96     36.04 o 
   4  -2   6     1845.44     1906.96     58.92 o 
   5  -2   6      201.16      221.64      5.76 o 
   6  -2   6       23.21       16.78      4.65 o 
   7  -2   6      123.26      130.55     11.25 o 
   8  -2   6      477.25      397.33     42.93 o 
   9  -2   6       48.31       51.79      7.88 o 
  10  -2   6        1.43       10.53     10.73 o 
  11  -2   6        6.86       16.55     11.68 o 
  12  -2   6        4.45       -1.70     12.47 o 
 -13  -1   6        0.56       -5.56      9.38 o 
 -12  -1   6       20.46       12.68     12.42 o 
 -11  -1   6       83.10       66.12     11.78 o 
 -10  -1   6       10.26        8.97      7.14 o 
  -9  -1   6      271.58      248.04      9.73 o 
  -8  -1   6      277.89      277.06     20.89 o 
  -7  -1   6      200.60      176.96      7.94 o 
  -6  -1   6      217.17      231.54      7.98 o 
  -5  -1   6       49.77       47.27      7.48 o 
  -4  -1   6      384.98      393.83     11.26 o 
  -3  -1   6      970.24      931.45     14.24 o 
  -2  -1   6       83.75      122.77     11.60 o 
  -1  -1   6      905.60      948.25     14.24 o 
   0  -1   6      199.07      219.74     17.66 o 
   1  -1   6     7945.16     8488.77    453.10 o 
   2  -1   6     2040.19     2190.92    101.04 o 
   3  -1   6      306.34      304.07      8.32 o 
   4  -1   6     1882.32     1834.65     52.72 o 
   5  -1   6      202.22      203.99      5.17 o 
   6  -1   6      381.51      403.71     12.67 o 
   7  -1   6        9.28       13.47      6.08 o 
   8  -1   6      272.16      255.29      8.97 o 
   9  -1   6      237.90      213.60      8.30 o 
  10  -1   6       65.48       76.83     10.16 o 
  11  -1   6        0.19       -0.46     15.38 o 
  12  -1   6       15.34       32.76      9.12 o 
 -13   0   6        0.24        9.60      9.68 o 
 -12   0   6        0.14       12.26      8.35 o 
 -11   0   6       65.83       73.61      8.15 o 
 -10   0   6      245.81      215.96      8.63 o 
  -9   0   6      145.12      163.18      8.05 o 
  -8   0   6       56.64       61.01     10.55 o 
  -7   0   6      849.12      888.72     10.62 o 
  -6   0   6      778.93      763.67     11.14 o 
  -5   0   6       16.34       28.37      6.14 o 
  -4   0   6     1669.32     1744.67     13.19 o 
  -3   0   6      697.24      730.49     10.08 o 
  -2   0   6        4.24       11.60      7.54 o 
  -1   0   6      244.39      228.40      6.21 o 
   0   0   6     1002.46     1026.99     30.25 o 
   1   0   6     5005.27     5522.35    266.17 o 
   2   0   6     4174.20     4445.41    135.72 o 
   3   0   6      614.11      592.23     12.27 o 
   4   0   6      266.96      282.45     14.45 o 
   5   0   6       69.60       55.07      6.29 o 
   6   0   6      321.92      332.97      6.08 o 
   7   0   6       36.03       30.65      6.22 o 
   8   0   6      106.53      112.02     10.34 o 
   9   0   6       56.21       62.74      8.62 o 
  10   0   6       70.87       61.21     10.64 o 
  11   0   6       37.67       51.44      8.74 o 
  12   0   6        0.12        6.04      9.26 o 
 -13   1   6       30.46       25.42      9.54 o 
 -12   1   6        8.35       15.61      8.78 o 
 -11   1   6       82.90       86.14     11.45 o 
 -10   1   6      109.08      146.01      8.10 o 
  -9   1   6       84.42       69.21     10.51 o 
  -8   1   6      138.84      156.13     10.67 o 
  -7   1   6        7.84        8.77     10.40 o 
  -6   1   6      126.09      135.36     10.37 o 
  -5   1   6      338.79      307.53     10.95 o 
  -4   1   6       38.57       44.74     12.51 o 
  -3   1   6      583.69      563.56     10.77 o 
  -2   1   6      188.27      210.83      6.76 o 
  -1   1   6     7081.06     6974.78    104.94 o 
   0   1   6     2991.04     3198.83     48.74 o 
   1   1   6      547.46      605.65     27.56 o 
   2   1   6     7298.45     7419.52    202.81 o 
   3   1   6      884.99      903.13     29.97 o 
   4   1   6      564.32      523.38     12.81 o 
   5   1   6       42.56       32.73      4.57 o 
   6   1   6      816.12      788.29     12.42 o 
   7   1   6      303.26      294.60      8.56 o 
   8   1   6       77.27       97.34      5.77 o 
   9   1   6        8.69        6.51      8.49 o 
  10   1   6       12.00       14.19      6.72 o 
  11   1   6       41.69       49.08      7.24 o 
  12   1   6        7.21        8.95      8.27 o 
 -13   2   6       27.63       36.88      9.76 o 
 -12   2   6       34.81       52.27     12.16 o 
 -11   2   6        5.23        9.71      7.98 o 
 -10   2   6       39.34       37.99     10.67 o 
  -9   2   6      120.16      132.87     10.40 o 
  -8   2   6      132.32      121.19      7.62 o 
  -7   2   6       15.70       13.48      7.26 o 
  -6   2   6       75.06       85.29     10.33 o 
  -5   2   6     2223.74     2410.48     17.67 o 
  -4   2   6      138.65      114.46      8.17 o 
  -3   2   6       31.43       39.93      8.36 o 
  -2   2   6       49.72       42.68      5.24 o 
  -1   2   6      487.76      455.12     20.18 o 
   0   2   6     6746.12     6551.23    124.07 o 
   1   2   6     1264.57     1295.27     21.98 o 
   2   2   6       32.56       80.54      9.23 o 
   3   2   6      226.65      198.31      8.64 o 
   4   2   6      905.79      888.87     15.96 o 
   5   2   6       58.50       55.72      5.14 o 
   6   2   6      213.32      229.10      8.98 o 
   7   2   6      180.22      153.78      6.74 o 
   8   2   6       52.25       55.36      6.26 o 
   9   2   6       17.92       25.91      5.07 o 
  10   2   6        0.19       -3.16      5.93 o 
  11   2   6       15.85       39.13      7.35 o 
  12   2   6        2.95       -7.17     13.80 o 
 -13   3   6        5.58        0.29     22.33 o 
 -12   3   6       42.80       44.23      8.99 o 
 -11   3   6       41.30       51.46     22.05 o 
 -10   3   6       12.18        4.28     11.71 o 
  -9   3   6      125.20      136.97     12.42 o 
  -8   3   6      120.95      113.27      6.22 o 
  -7   3   6       13.20       22.12      7.22 o 
  -6   3   6       98.88      104.27     10.57 o 
  -5   3   6     1852.37     1901.50     14.25 o 
  -4   3   6      504.70      510.89      8.34 o 
  -3   3   6     1381.02     1398.88     49.58 o 
  -2   3   6     1717.88     1871.84     19.28 o 
  -1   3   6      902.56      935.04     33.31 o 
   0   3   6     1576.51     1495.26     60.23 o 
   1   3   6      144.38      117.84      5.42 o 
   2   3   6       43.75       41.90      5.81 o 
   3   3   6      261.74      292.92      5.59 o 
   4   3   6     1306.08     1226.79     26.31 o 
   5   3   6      198.78      223.63     11.92 o 
   6   3   6       11.48       17.13      8.03 o 
   7   3   6        7.93       11.35      5.30 o 
   8   3   6       28.91       31.97      9.24 o 
   9   3   6       14.09       22.11     11.85 o 
  10   3   6        8.81        5.16      8.01 o 
  11   3   6        5.16       19.21      6.49 o 
 -13   4   6        0.85       10.01      7.65 o 
 -12   4   6       10.55       11.40      6.24 o 
 -11   4   6       26.94       29.37      6.01 o 
 -10   4   6       33.87       52.96      8.11 o 
  -9   4   6        0.48        3.38      6.04 o 
  -8   4   6        4.22       22.34     14.18 o 
  -7   4   6      171.44      156.42     10.70 o 
  -6   4   6      571.04      466.65     11.97 o 
  -5   4   6       16.41       25.89      6.32 o 
  -4   4   6        8.61        3.90      7.90 o 
  -3   4   6      273.47      279.28      6.59 o 
  -2   4   6     2323.61     2302.08     23.53 o 
  -1   4   6      730.08      675.02     36.76 o 
   0   4   6     1962.23     1900.77     13.45 o 
   1   4   6      208.28      176.27     11.15 o 
   2   4   6      155.64      142.42      5.48 o 
   3   4   6       13.84        3.42      4.55 o 
   4   4   6      299.95      298.12      5.67 o 
   5   4   6      672.44      638.57     20.62 o 
   6   4   6      137.18      129.22      5.46 o 
   7   4   6       74.34       82.84      7.27 o 
   8   4   6        0.17        0.01      5.58 o 
   9   4   6      144.75      158.41      7.08 o 
  10   4   6        8.55       20.12      6.26 o 
  11   4   6        7.27        1.96      7.73 o 
 -13   5   6        9.31       25.90     23.46 o 
 -12   5   6        0.31       13.99      8.95 o 
 -11   5   6       26.17       27.64      9.52 o 
 -10   5   6        7.54       22.94     12.37 o 
  -9   5   6        4.32        2.48      8.89 o 
  -8   5   6       53.08       63.10      7.57 o 
  -7   5   6     1182.64     1216.73     14.17 o 
  -6   5   6      318.03      328.91      7.94 o 
  -5   5   6       50.07       40.98      7.38 o 
  -4   5   6      199.00      228.30     10.68 o 
  -3   5   6      487.72      508.73     18.22 o 
  -2   5   6     1997.82     2097.50     10.59 o 
  -1   5   6     1034.76     1022.21     28.84 o 
   0   5   6       74.27       70.46      9.33 o 
   1   5   6        1.02       -0.76      4.92 o 
   2   5   6      392.07      403.76      8.36 o 
   3   5   6      264.23      279.47      9.80 o 
   4   5   6       83.01       95.66      6.07 o 
   5   5   6      251.97      228.28      6.36 o 
   6   5   6       53.51       60.50      5.23 o 
   7   5   6       80.18       90.64     20.14 o 
   8   5   6        8.26       16.38      5.99 o 
   9   5   6       21.26       29.36      5.50 o 
  10   5   6       16.70       10.52      5.71 o 
 -12   6   6       30.38       46.04      9.28 o 
 -11   6   6       35.08       32.14      6.17 o 
 -10   6   6       66.50       80.98      6.96 o 
  -9   6   6       27.78       48.36     11.20 o 
  -8   6   6       47.33       62.78     10.55 o 
  -7   6   6       12.34       21.78     12.00 o 
  -6   6   6       23.39       28.27      7.87 o 
  -5   6   6      109.84      125.64      8.27 o 
  -4   6   6      200.76      191.04     15.69 o 
  -3   6   6       64.64       74.53      8.23 o 
  -2   6   6     1357.64     1310.50      8.50 o 
  -1   6   6     1618.56     1494.17     59.17 o 
   0   6   6      697.74      639.59     15.94 o 
   1   6   6       56.05       38.73      6.00 o 
   2   6   6      209.79      189.54     15.95 o 
   3   6   6      468.17      438.60      6.83 o 
   4   6   6       77.56       89.60      8.84 o 
   5   6   6        1.51        7.79      5.33 o 
   6   6   6        0.55       10.57      6.21 o 
   7   6   6      102.66       91.52     10.19 o 
   8   6   6       14.73       23.08     14.38 o 
   9   6   6        0.37        3.46      6.38 o 
  10   6   6        0.58        2.97     10.34 o 
 -12   7   6        4.51        9.40      7.65 o 
 -11   7   6        0.27        2.62      7.07 o 
 -10   7   6        1.17       -5.86      5.86 o 
  -9   7   6      277.07      245.08     12.28 o 
  -8   7   6      389.31      375.38      8.96 o 
  -7   7   6       64.44       68.89      6.71 o 
  -6   7   6       26.12       33.15      7.39 o 
  -5   7   6       52.43       42.41      7.39 o 
  -4   7   6      458.62      424.35      6.60 o 
  -3   7   6      409.23      407.11      6.24 o 
  -2   7   6        2.67       24.26      7.30 o 
  -1   7   6      144.94      140.76      7.47 o 
   0   7   6      559.99      520.66      7.32 o 
   1   7   6     1972.40     1938.44     89.24 o 
   2   7   6       35.60       37.12      6.08 o 
   3   7   6      360.80      313.68     17.88 o 
   4   7   6       44.85       49.40      5.56 o 
   5   7   6       26.90       40.92      6.92 o 
   6   7   6       15.57        8.43      5.71 o 
   7   7   6       61.02       74.74      6.17 o 
   8   7   6        5.24       -1.59      6.24 o 
   9   7   6        7.59       17.51     11.12 o 
 -11   8   6        5.43       18.77     13.39 o 
 -10   8   6        0.79       -7.70     12.23 o 
  -9   8   6       64.73       70.87     11.67 o 
  -8   8   6      114.90      107.35      7.43 o 
  -7   8   6      188.89      191.27      6.90 o 
  -6   8   6      164.02      140.41     11.12 o 
  -5   8   6        1.19        0.88     10.24 o 
  -4   8   6      137.63      135.34     20.52 o 
  -3   8   6      208.02      200.77      6.47 o 
  -2   8   6       10.34       14.02      8.74 o 
  -1   8   6      141.29      120.65      7.46 o 
   0   8   6        5.49        0.64      5.15 o 
   1   8   6       11.67       23.69     10.76 o 
   2   8   6      266.65      243.24     16.93 o 
   3   8   6       46.53       69.48      7.75 o 
   4   8   6       15.27       16.57      5.56 o 
   5   8   6       98.37      107.40     10.29 o 
   6   8   6        9.96       20.67      6.83 o 
   7   8   6        5.40       -1.48      5.91 o 
   8   8   6        4.87       25.28      8.46 o 
 -11   9   6        1.11        0.10      7.98 o 
 -10   9   6       20.76       59.35     12.83 o 
  -9   9   6        2.39      -10.98     12.51 o 
  -8   9   6        0.60        2.04      6.96 o 
  -7   9   6       20.33       40.54      6.85 o 
  -6   9   6      235.95      239.74     11.47 o 
  -5   9   6      164.83      150.92      7.95 o 
  -4   9   6       17.94        6.48      6.11 o 
  -3   9   6      259.89      277.64     21.80 o 
  -2   9   6      213.95      193.27     20.54 o 
  -1   9   6       42.13       46.03      8.46 o 
   0   9   6       52.83       59.77      6.12 o 
   1   9   6      100.90      100.19      6.51 o 
   2   9   6        0.83       -6.10      6.10 o 
   3   9   6        5.56       17.23     15.14 o 
   4   9   6        3.42       -0.84      4.71 o 
   5   9   6       32.05       33.84      5.41 o 
   6   9   6       18.06       22.92      9.52 o 
   7   9   6       10.58       20.21     14.34 o 
 -10  10   6        7.48       -3.26      9.27 o 
  -9  10   6        7.37        2.59      7.95 o 
  -8  10   6        4.66        8.96      8.59 o 
  -7  10   6        7.03       19.63     11.30 o 
  -6  10   6       78.95       93.03      8.53 o 
  -5  10   6      157.16      137.97     18.67 o 
  -4  10   6       66.42       77.90      9.53 o 
  -3  10   6       33.12       37.90      5.40 o 
  -2  10   6       51.71       69.34      5.43 o 
  -1  10   6       96.80       72.92     19.04 o 
   0  10   6       59.47       65.66      5.59 o 
   1  10   6      292.52      261.56      7.59 o 
   2  10   6      111.94      125.45     12.91 o 
   3  10   6       72.96       93.65     12.59 o 
   4  10   6        7.71       14.12      6.15 o 
   5  10   6        8.76        9.22     13.24 o 
   6  10   6        8.75        9.61     15.71 o 
  -9  11   6        9.57       13.12     10.34 o 
  -8  11   6       20.32       24.24      7.37 o 
  -7  11   6        7.63        4.85     12.45 o 
  -6  11   6       15.39       14.73      8.49 o 
  -5  11   6       80.48       77.41      6.90 o 
  -4  11   6       97.26       72.02     12.90 o 
  -3  11   6        4.75        3.55      7.96 o 
  -2  11   6       19.04       21.32      6.48 o 
  -1  11   6       82.63      100.22      5.92 o 
   0  11   6       17.82       29.48      8.84 o 
   1  11   6        5.73       19.17      7.97 o 
   2  11   6       20.74       44.90     14.86 o 
   3  11   6       43.05       57.13      7.04 o 
   4  11   6       15.30       15.92      5.86 o 
   5  11   6        9.47       31.12     12.86 o 
  -8  12   6       57.10       38.59     13.91 o 
  -7  12   6       38.42       41.99      8.98 o 
  -6  12   6        6.70        5.87      9.27 o 
  -5  12   6       30.84       28.07     14.51 o 
  -4  12   6       40.86       61.45     13.92 o 
  -3  12   6       48.04       72.82     12.05 o 
  -2  12   6       44.04       66.13      6.98 o 
  -1  12   6       21.18       23.16      6.02 o 
   0  12   6       53.03       62.89      7.18 o 
   1  12   6       68.86       61.78     18.06 o 
   2  12   6        7.77       16.84     20.88 o 
   3  12   6        5.80        9.07     12.16 o 
  -6  13   6       27.59       21.55      9.30 o 
  -5  13   6        1.56       20.42      9.36 o 
  -4  13   6        3.65       -3.32     11.96 o 
  -3  13   6       21.46       21.89      7.61 o 
  -2  13   6        0.53        0.91     19.81 o 
  -1  13   6        0.34       10.54      9.13 o 
   0  13   6        4.40        1.15      7.57 o 
   1  13   6       31.62       55.77     13.39 o 
  -1 -15   7       33.43       36.13     13.60 o 
   0 -15   7        0.22       13.47     10.53 o 
   1 -15   7        6.81       17.93      7.47 o 
   2 -15   7       10.68        1.27     14.87 o 
   3 -15   7        8.48       19.99      9.27 o 
   4 -15   7        2.87       18.03      9.45 o 
   5 -15   7        0.23        5.76      9.55 o 
  -3 -14   7       10.98       19.07      9.36 o 
  -2 -14   7       23.65       14.01      9.22 o 
  -1 -14   7       32.34       42.02      8.96 o 
   0 -14   7        0.50        8.96      8.77 o 
   1 -14   7        6.51       14.45      8.76 o 
   2 -14   7       14.33       27.72      6.95 o 
   3 -14   7       41.45       49.54      8.80 o 
   4 -14   7        5.43       31.40      8.65 o 
   5 -14   7        0.84       -3.40      8.86 o 
   6 -14   7        0.89        3.75     12.65 o 
   7 -14   7        8.20       -0.26     13.34 o 
  -5 -13   7        0.16        8.80      6.49 o 
  -4 -13   7        7.92       16.89      7.42 o 
  -3 -13   7       51.20       42.74      6.39 o 
  -2 -13   7        1.96       12.05      6.85 o 
  -1 -13   7      120.71      111.22      8.75 o 
   0 -13   7      198.35      180.63      8.88 o 
   1 -13   7       64.30       63.73      8.51 o 
   2 -13   7        4.56       20.27      8.27 o 
   3 -13   7        4.84       18.38     14.72 o 
   4 -13   7       37.00       46.60      8.50 o 
   5 -13   7       21.94       30.71      8.62 o 
   6 -13   7        0.50       -5.74     12.24 o 
   7 -13   7        0.52      -12.45     12.76 o 
   8 -13   7       50.54       42.08      7.77 o 
  -6 -12   7        0.90       -6.39      6.39 o 
  -5 -12   7       11.81        7.11      7.21 o 
  -4 -12   7       13.66       12.54      6.06 o 
  -3 -12   7       76.65       78.88     15.92 o 
  -2 -12   7        0.77       16.56      8.21 o 
  -1 -12   7        1.57       -1.59      7.79 o 
   0 -12   7       27.64       22.13      8.04 o 
   1 -12   7      405.68      403.51      9.14 o 
   2 -12   7      242.74      262.55      7.43 o 
   3 -12   7       10.11        8.35      8.01 o 
   4 -12   7       20.23       21.29     13.18 o 
   5 -12   7       10.19       12.12      8.12 o 
   6 -12   7       19.06       16.01     11.72 o 
   7 -12   7       12.02        7.81     11.87 o 
   8 -12   7       20.45       24.22      8.21 o 
   9 -12   7       25.41        7.26      7.62 o 
  -7 -11   7       10.61        9.52     11.43 o 
  -6 -11   7       15.22       27.38      8.45 o 
  -5 -11   7       51.07       60.85     14.36 o 
  -4 -11   7        0.12        0.53      7.91 o 
  -3 -11   7      107.43      105.37      7.56 o 
  -2 -11   7      234.50      258.93     19.69 o 
  -1 -11   7       14.06       28.20      7.76 o 
   0 -11   7       82.68       74.46      6.53 o 
   1 -11   7       12.71       17.69      6.36 o 
   2 -11   7      162.63      165.12      8.22 o 
   3 -11   7      338.96      340.91      8.88 o 
   4 -11   7        0.06       15.48      7.79 o 
   5 -11   7        0.72       13.75     11.00 o 
   6 -11   7       28.90       40.81     11.33 o 
   7 -11   7      118.26      105.12     12.30 o 
   8 -11   7        0.90       -7.98      8.45 o 
   9 -11   7        0.54        8.59      7.22 o 
  10 -11   7        6.38        4.99      6.56 o 
  -8 -10   7        1.90      -18.68     22.12 o 
  -7 -10   7        7.28        5.55      8.59 o 
  -6 -10   7       18.24       28.13      6.79 o 
  -5 -10   7      180.91      178.09     22.43 o 
  -4 -10   7       46.40       43.34      7.77 o 
  -3 -10   7       36.53       42.05     10.03 o 
  -2 -10   7       58.50       50.77      6.20 o 
  -1 -10   7      165.69      161.52     11.06 o 
   0 -10   7      122.99      117.78      7.68 o 
   1 -10   7       12.23       11.79      9.48 o 
   2 -10   7        4.92       15.67      7.46 o 
   3 -10   7       25.72       37.22      7.65 o 
   4 -10   7       67.08       70.81      7.85 o 
   5 -10   7        8.15        9.82     10.88 o 
   6 -10   7      407.08      360.71     12.89 o 
   7 -10   7      483.31      479.90     21.76 o 
   8 -10   7       88.63       87.20      6.92 o 
   9 -10   7       12.53       16.92      6.84 o 
  10 -10   7       16.15        8.75      6.68 o 
  11 -10   7        7.10       -9.96      9.96 o 
  -9  -9   7        0.22       13.36      8.65 o 
  -8  -9   7        0.28        6.23      7.02 o 
  -7  -9   7        5.93       12.25      5.70 o 
  -6  -9   7        0.01        0.61     11.30 o 
  -5  -9   7       93.91       85.10      8.32 o 
  -4  -9   7      366.03      384.81     10.58 o 
  -3  -9   7        0.82        1.97      5.83 o 
  -2  -9   7        1.04        2.48      5.74 o 
  -1  -9   7       69.03       80.17      7.46 o 
   0  -9   7      494.76      497.93      8.76 o 
   1  -9   7       97.07       83.56      7.88 o 
   2  -9   7      129.18      133.25      7.87 o 
   3  -9   7        2.73        2.54      7.49 o 
   4  -9   7       72.21       75.68      7.71 o 
   5  -9   7      136.98      131.79     11.26 o 
   6  -9   7       20.16       22.23     10.86 o 
   7  -9   7      104.81       89.31      8.09 o 
   8  -9   7      122.44      110.41      8.19 o 
   9  -9   7       66.93       82.96      7.06 o 
  10  -9   7        0.05       11.36      6.13 o 
  11  -9   7       36.51       39.75      7.68 o 
 -10  -8   7        1.73        5.54     14.38 o 
  -9  -8   7        3.26        5.68      9.95 o 
  -8  -8   7        0.26       -2.84      8.29 o 
  -7  -8   7       39.62       52.91      6.52 o 
  -6  -8   7       66.69       75.50      5.72 o 
  -5  -8   7       29.29       28.12      6.89 o 
  -4  -8   7      287.09      282.93      8.79 o 
  -3  -8   7      155.30      150.71      5.63 o 
  -2  -8   7      126.15      101.27      6.92 o 
  -1  -8   7       29.67       28.83      6.03 o 
   0  -8   7      500.39      476.87     16.93 o 
   1  -8   7      297.86      305.88     19.48 o 
   2  -8   7       13.37       10.44      7.23 o 
   3  -8   7        5.01        7.21      7.32 o 
   4  -8   7      255.65      257.07     11.58 o 
   5  -8   7      675.79      692.49     13.98 o 
   6  -8   7      245.63      254.11      7.11 o 
   7  -8   7        0.25        2.59      7.60 o 
   8  -8   7      166.87      175.12     12.84 o 
   9  -8   7      139.02      131.50      9.97 o 
  10  -8   7       45.28       51.90      6.99 o 
  11  -8   7        1.54       14.54      7.37 o 
  12  -8   7       22.90       14.45      9.70 o 
 -10  -7   7       20.72       48.44      9.00 o 
  -9  -7   7        6.61        1.81      8.32 o 
  -8  -7   7       88.73       76.98      8.36 o 
  -7  -7   7      142.45      142.60     25.15 o 
  -6  -7   7      390.37      395.74     24.25 o 
  -5  -7   7        5.85       11.55      7.29 o 
  -4  -7   7       19.94       25.19      7.31 o 
  -3  -7   7        1.53        5.53      5.27 o 
  -2  -7   7      825.00      846.87      9.58 o 
  -1  -7   7      290.94      264.21      8.00 o 
   0  -7   7      130.81      117.46      7.43 o 
   1  -7   7      797.25      768.95     10.01 o 
   2  -7   7      116.32      113.86      7.48 o 
   3  -7   7      608.88      566.54      9.69 o 
   4  -7   7      201.17      193.80     11.60 o 
   5  -7   7      595.06      562.62     12.37 o 
   6  -7   7      296.64      297.11     12.72 o 
   7  -7   7       62.60       82.18     14.97 o 
   8  -7   7        2.01        3.90      5.41 o 
   9  -7   7       82.08       85.87      6.71 o 
  10  -7   7       52.75       58.58     12.78 o 
  11  -7   7        9.47        4.03      9.65 o 
  12  -7   7        0.00       14.53     12.80 o 
 -11  -6   7        0.89       13.22      6.43 o 
 -10  -6   7       10.55       17.28      6.14 o 
  -9  -6   7       96.74       80.56     13.37 o 
  -8  -6   7       21.68       29.74      9.10 o 
  -7  -6   7       70.32       64.01      7.50 o 
  -6  -6   7      460.48      461.19      8.42 o 
  -5  -6   7      116.83      110.30     13.88 o 
  -4  -6   7       37.17       43.29      7.33 o 
  -3  -6   7      121.44      110.15      6.33 o 
  -2  -6   7      132.63      109.80      7.44 o 
  -1  -6   7      589.49      576.96     21.86 o 
   0  -6   7      192.76      157.95      7.81 o 
   1  -6   7       65.55      108.21      8.22 o 
   2  -6   7      167.81      159.13      9.54 o 
   3  -6   7      724.76      718.24     17.56 o 
   4  -6   7      433.75      357.48     12.73 o 
   5  -6   7      108.06      115.33      6.68 o 
   6  -6   7      371.30      320.05      9.34 o 
   7  -6   7      238.84      229.91      8.26 o 
   8  -6   7       58.25       79.29      8.67 o 
   9  -6   7        0.03        5.58      6.38 o 
  10  -6   7       99.39      103.66      7.03 o 
  11  -6   7       37.82       25.61      7.23 o 
  12  -6   7        1.91       13.64     12.31 o 
 -11  -5   7        1.00       -3.57      7.38 o 
 -10  -5   7        2.23        9.06      6.74 o 
  -9  -5   7       46.60       33.77      5.68 o 
  -8  -5   7      718.44      715.79     12.60 o 
  -7  -5   7      122.42      103.10      8.24 o 
  -6  -5   7      103.54      109.75      5.97 o 
  -5  -5   7       25.10       39.69      6.18 o 
  -4  -5   7      209.65      188.43      7.71 o 
  -3  -5   7      105.25       88.70      7.50 o 
  -2  -5   7       99.38       80.73      6.07 o 
  -1  -5   7      598.88      570.82     13.99 o 
   0  -5   7        6.63       27.50      7.14 o 
   1  -5   7      128.99      122.97      8.49 o 
   2  -5   7      180.16      226.99      9.96 o 
   3  -5   7     1596.18     1542.03     22.79 o 
   4  -5   7     2669.49     2745.70     25.35 o 
   5  -5   7      228.32      242.63      6.50 o 
   6  -5   7      391.42      404.16      8.08 o 
   7  -5   7      251.94      230.30     14.71 o 
   8  -5   7      189.62      188.26      7.61 o 
   9  -5   7       11.30       17.57      6.37 o 
  10  -5   7        8.00        6.33      7.94 o 
  11  -5   7       41.45       38.07      8.88 o 
  12  -5   7       19.49       22.27     17.79 o 
 -12  -4   7        3.69       29.75     12.64 o 
 -11  -4   7        1.45       -0.92     12.03 o 
 -10  -4   7        0.36       -2.51      5.89 o 
  -9  -4   7       26.14       43.24     16.06 o 
  -8  -4   7       98.59       97.76     12.40 o 
  -7  -4   7      126.58      120.03      7.69 o 
  -6  -4   7       47.11       60.43     16.92 o 
  -5  -4   7      111.54      101.94      8.32 o 
  -4  -4   7      583.69      608.41     10.98 o 
  -3  -4   7      117.86      102.79      7.18 o 
  -2  -4   7        8.84        6.17      6.84 o 
  -1  -4   7      108.64       87.87      7.64 o 
   0  -4   7     1344.23     1360.21     29.22 o 
   1  -4   7      119.94       88.56     10.58 o 
   2  -4   7      148.68      208.59     21.77 o 
   3  -4   7      313.73      304.33      7.12 o 
   4  -4   7     1187.25     1212.07     42.45 o 
   5  -4   7     1175.01     1249.10     19.16 o 
   6  -4   7       84.24       76.45      7.73 o 
   7  -4   7       10.53       31.12     10.48 o 
   8  -4   7      147.35      130.81      6.72 o 
   9  -4   7       85.97       88.37      8.01 o 
  10  -4   7        5.55       35.09     23.69 o 
  11  -4   7        1.22      -11.80     11.80 o 
  12  -4   7       20.00       28.47     12.77 o 
 -12  -3   7        5.14       15.74      8.24 o 
 -11  -3   7        6.37        2.67      7.67 o 
 -10  -3   7       53.92       55.53      6.99 o 
  -9  -3   7        7.85       21.82     10.95 o 
  -8  -3   7      148.84      175.93     13.02 o 
  -7  -3   7       52.92       47.93      5.90 o 
  -6  -3   7      166.04      164.43     15.11 o 
  -5  -3   7       28.33       39.23      5.77 o 
  -4  -3   7       99.19       72.22      5.96 o 
  -3  -3   7      612.42      651.08     12.37 o 
  -2  -3   7      557.52      488.73     12.70 o 
  -1  -3   7      170.10      167.00      8.31 o 
   0  -3   7      187.40      244.64     15.06 o 
   1  -3   7      358.80      398.88      9.25 o 
   2  -3   7      705.67      692.46     13.15 o 
   3  -3   7      140.18      108.33      6.36 o 
   4  -3   7     2292.31     2259.25    113.14 o 
   5  -3   7      891.65      829.33     10.46 o 
   6  -3   7      828.76      898.89     13.64 o 
   7  -3   7      103.74      100.42      7.75 o 
   8  -3   7      106.78      122.28     10.41 o 
   9  -3   7      110.38       95.03      7.08 o 
  10  -3   7        4.58        0.52     11.12 o 
  11  -3   7        0.07       -6.53     11.79 o 
  12  -3   7        0.10        4.03     12.98 o 
 -12  -2   7        0.41        7.02     12.77 o 
 -11  -2   7       66.29       66.00      9.97 o 
 -10  -2   7      195.48      218.34     12.09 o 
  -9  -2   7       42.53       43.46      7.99 o 
  -8  -2   7       36.00       50.29     10.50 o 
  -7  -2   7        8.47       14.82     10.13 o 
  -6  -2   7      293.13      268.19      8.16 o 
  -5  -2   7       55.00       34.27      7.08 o 
  -4  -2   7      123.04      137.91      7.61 o 
  -3  -2   7      430.75      418.82     11.82 o 
  -2  -2   7     1857.67     1868.13     18.98 o 
  -1  -2   7     6189.70     5910.97     43.70 o 
   0  -2   7        0.26       13.54      6.82 o 
   1  -2   7      378.99      398.07     11.84 o 
   2  -2   7     3067.84     3008.73    224.91 o 
   3  -2   7     2366.53     2599.03     59.20 o 
   4  -2   7      258.35      283.67      6.60 o 
   5  -2   7      488.58      501.60      7.13 o 
   6  -2   7      345.44      287.86     11.77 o 
   7  -2   7      378.26      396.45     15.72 o 
   8  -2   7        5.80        6.49      6.16 o 
   9  -2   7       25.73       33.98      6.48 o 
  10  -2   7       69.87       73.31     11.66 o 
  11  -2   7        7.99       10.08      8.51 o 
  12  -2   7        4.32        1.46     12.90 o 
 -13  -1   7        5.30       14.21      9.46 o 
 -12  -1   7        5.62       33.66     12.20 o 
 -11  -1   7        1.61        2.43     11.60 o 
 -10  -1   7      150.31      169.36      8.28 o 
  -9  -1   7      244.75      228.19      7.88 o 
  -8  -1   7      173.16      184.36     10.64 o 
  -7  -1   7        0.02        8.48      9.89 o 
  -6  -1   7        9.94       13.42      9.67 o 
  -5  -1   7       41.25       20.20      7.09 o 
  -4  -1   7        6.55        6.87      7.58 o 
  -3  -1   7      240.81      226.78      7.88 o 
  -2  -1   7      691.41      693.49      9.92 o 
  -1  -1   7     1953.75     2089.52     45.05 o 
   0  -1   7       26.91       47.86      5.37 o 
   1  -1   7      544.91      591.45     30.07 o 
   2  -1   7      643.43      644.12     16.48 o 
   3  -1   7     2263.11     2336.62     58.85 o 
   4  -1   7        2.44        6.03      5.05 o 
   5  -1   7        4.25       11.57      4.90 o 
   6  -1   7      465.05      451.27     10.43 o 
   7  -1   7      665.47      623.40     14.91 o 
   8  -1   7      371.68      399.30     22.19 o 
   9  -1   7        6.98       15.32      5.55 o 
  10  -1   7        3.56       12.79      6.83 o 
  11  -1   7       37.30       32.02      8.74 o 
  12  -1   7       12.60       19.64      7.54 o 
 -13   0   7        3.26        3.94      9.61 o 
 -12   0   7       33.33       36.78      8.90 o 
 -11   0   7       31.30       22.05      8.43 o 
 -10   0   7        6.77        7.61      7.74 o 
  -9   0   7      103.76      131.76     10.85 o 
  -8   0   7      269.84      279.66     10.92 o 
  -7   0   7      314.70      363.31     11.34 o 
  -6   0   7       33.52       33.52      8.55 o 
  -5   0   7      124.51      125.95      8.18 o 
  -4   0   7        4.58       11.69      6.80 o 
  -3   0   7     1197.09     1174.34     17.10 o 
  -2   0   7       40.06       22.38      7.65 o 
  -1   0   7     4673.68     5107.46    126.85 o 
   0   0   7     3589.32     3583.75    178.14 o 
   1   0   7     6585.31     7133.13    177.63 o 
   2   0   7       10.27       18.83      5.19 o 
   3   0   7      635.68      615.45     24.80 o 
   4   0   7      959.85      952.21     18.01 o 
   5   0   7      251.12      266.98      5.55 o 
   6   0   7       51.00       76.03      7.37 o 
   7   0   7       72.19       89.04      5.48 o 
   8   0   7       43.19       39.08      4.90 o 
   9   0   7       64.35       72.72      7.76 o 
  10   0   7        0.32       -1.12      6.59 o 
  11   0   7       10.18       26.31      8.72 o 
  12   0   7       23.31       20.57      7.76 o 
 -13   1   7        0.98        6.67      9.34 o 
 -12   1   7       41.34       20.83     12.41 o 
 -11   1   7       32.05       31.27     11.31 o 
 -10   1   7        2.12       -2.45      7.32 o 
  -9   1   7        0.68       19.49     10.12 o 
  -8   1   7       56.73       95.26     10.45 o 
  -7   1   7      301.72      268.68      8.18 o 
  -6   1   7       55.36       53.08      9.74 o 
  -5   1   7      252.85      243.20      8.13 o 
  -4   1   7        4.50       19.03      9.29 o 
  -3   1   7     2677.28     2711.19     37.69 o 
  -2   1   7       40.97       22.54      5.11 o 
  -1   1   7       68.36       68.95      5.21 o 
   0   1   7     1300.56     1408.87     46.99 o 
   1   1   7    10329.76    10740.82    242.22 o 
   2   1   7       35.79       44.37      4.71 o 
   3   1   7      251.51      298.00     10.25 o 
   4   1   7      665.46      586.35     30.65 o 
   5   1   7      715.23      673.01     26.12 o 
   6   1   7      410.83      461.33     14.17 o 
   7   1   7        0.40        7.28      6.90 o 
   8   1   7        0.73       -6.22      6.22 o 
   9   1   7       13.33       16.77      5.57 o 
  10   1   7        3.38       26.42      5.81 o 
  11   1   7        0.73       -0.26      6.29 o 
  12   1   7        5.53        6.34      8.89 o 
 -13   2   7        5.12        4.76      9.55 o 
 -12   2   7        3.27       35.66     12.25 o 
 -11   2   7       89.43       86.97      8.28 o 
 -10   2   7       62.03       77.19     10.95 o 
  -9   2   7       18.88       34.58     10.43 o 
  -8   2   7        0.18        7.02      7.10 o 
  -7   2   7      244.83      249.88      8.23 o 
  -6   2   7       65.88       36.96     12.82 o 
  -5   2   7      260.49      277.60     11.18 o 
  -4   2   7       16.33       23.02      7.89 o 
  -3   2   7     1398.16     1438.88     37.39 o 
  -2   2   7      126.13      184.81     30.96 o 
  -1   2   7      442.36      399.41     33.80 o 
   0   2   7       27.36       54.47      6.37 o 
   1   2   7       38.35       40.35      5.75 o 
   2   2   7     1459.90     1460.18     61.42 o 
   3   2   7      437.81      446.68      6.71 o 
   4   2   7       45.72       54.53      5.98 o 
   5   2   7      449.58      421.12      7.84 o 
   6   2   7      209.97      199.06      5.62 o 
   7   2   7       56.85       80.24      5.51 o 
   8   2   7       25.98       34.94      6.37 o 
   9   2   7        4.18       11.18      5.73 o 
  10   2   7        1.29        4.03      6.53 o 
  11   2   7        8.13       16.73      6.46 o 
 -13   3   7       14.37       22.99     10.22 o 
 -12   3   7        0.80       14.47      9.79 o 
 -11   3   7        0.62       -1.99      9.29 o 
 -10   3   7       20.05       23.11      5.48 o 
  -9   3   7      100.27       94.64      7.67 o 
  -8   3   7       16.83       15.64     12.07 o 
  -7   3   7      221.82      221.69     20.43 o 
  -6   3   7       17.54       16.78      7.32 o 
  -5   3   7      982.15      916.57     10.66 o 
  -4   3   7      305.82      347.51      8.46 o 
  -3   3   7      564.15      591.69      8.95 o 
  -2   3   7     1832.89     1859.15     58.56 o 
  -1   3   7     4606.52     4573.64    148.00 o 
   0   3   7       42.00       36.51      4.50 o 
   1   3   7      280.63      294.59      8.20 o 
   2   3   7      317.96      254.37      7.24 o 
   3   3   7      352.35      318.53     18.62 o 
   4   3   7        2.98       -0.03      6.40 o 
   5   3   7       26.59       42.62      5.98 o 
   6   3   7       99.04      101.56      6.10 o 
   7   3   7      171.63      182.22      5.13 o 
   8   3   7        4.05        6.17      8.35 o 
   9   3   7       64.51       91.46     13.70 o 
  10   3   7       38.58       28.99      7.15 o 
  11   3   7       26.81       14.23      6.64 o 
 -13   4   7       21.54       33.28      6.92 o 
 -12   4   7        5.23       15.61      8.83 o 
 -11   4   7        1.29        0.36      6.73 o 
 -10   4   7        0.12       -7.45     17.30 o 
  -9   4   7      129.22      124.67      8.39 o 
  -8   4   7       35.98       27.38     10.36 o 
  -7   4   7       60.92       78.56     10.95 o 
  -6   4   7        2.52       25.24     10.54 o 
  -5   4   7      791.61      851.00      9.17 o 
  -4   4   7       83.24       71.53      9.41 o 
  -3   4   7        5.28       12.29      4.60 o 
  -2   4   7      874.50      888.82      7.65 o 
  -1   4   7     1837.83     1929.39     43.48 o 
   0   4   7      633.88      582.44     17.80 o 
   1   4   7      136.18      121.69      4.81 o 
   2   4   7      388.01      369.11      6.57 o 
   3   4   7      461.90      419.80     12.23 o 
   4   4   7      114.50      122.65     12.49 o 
   5   4   7       75.31       73.73      7.12 o 
   6   4   7       18.21       40.84      6.08 o 
   7   4   7      168.74      146.19      8.12 o 
   8   4   7       25.74       21.08      7.13 o 
   9   4   7       45.80       69.79      7.64 o 
  10   4   7        9.96       10.74      5.77 o 
 -12   5   7       20.70       10.85      6.43 o 
 -11   5   7       18.94       25.74     33.99 o 
 -10   5   7        0.43        4.48      6.31 o 
  -9   5   7       71.84       60.67     14.30 o 
  -8   5   7        8.46       31.48     10.59 o 
  -7   5   7        0.99       19.55     10.49 o 
  -6   5   7        2.01        1.05      8.12 o 
  -5   5   7      341.92      326.55      7.66 o 
  -4   5   7      456.48      434.68     14.54 o 
  -3   5   7     2473.49     2410.02     38.72 o 
  -2   5   7      106.36      117.27      6.37 o 
  -1   5   7      578.10      588.19     10.81 o 
   0   5   7      398.97      408.14      7.18 o 
   1   5   7     1015.15      989.56     33.54 o 
   2   5   7        4.18        9.76      7.32 o 
   3   5   7      284.30      274.11      5.41 o 
   4   5   7       95.05      102.24      6.09 o 
   5   5   7      144.04      167.65      6.21 o 
   6   5   7       35.76       38.38      4.93 o 
   7   5   7       13.16       34.43      5.55 o 
   8   5   7        6.87        6.81      7.48 o 
   9   5   7       69.47       52.46      7.84 o 
  10   5   7       24.82       51.37      7.73 o 
 -12   6   7        8.01        4.53     21.54 o 
 -11   6   7      130.23      108.02     17.43 o 
 -10   6   7       70.64      101.78     33.37 o 
  -9   6   7        3.74       -5.65      7.73 o 
  -8   6   7        0.71       18.79      7.50 o 
  -7   6   7      258.54      251.79      7.80 o 
  -6   6   7       86.60       74.53      9.43 o 
  -5   6   7        1.51        5.93      5.91 o 
  -4   6   7      371.69      379.86      5.68 o 
  -3   6   7     1449.83     1473.99      8.46 o 
  -2   6   7     1778.82     1740.30     33.75 o 
  -1   6   7      929.26      919.10     10.21 o 
   0   6   7      178.94      176.59     10.25 o 
   1   6   7      341.43      346.47     14.05 o 
   2   6   7       23.61       45.57      6.44 o 
   3   6   7       50.65       63.43      6.51 o 
   4   6   7       42.19       50.30      5.18 o 
   5   6   7      362.39      338.20      8.63 o 
   6   6   7       17.23       14.89      6.59 o 
   7   6   7        7.88       13.52      5.71 o 
   8   6   7        1.98       -7.64      7.64 o 
   9   6   7       11.52        8.14      6.43 o 
 -12   7   7        0.72       -4.83     21.24 o 
 -11   7   7       14.51       19.63      7.32 o 
 -10   7   7       21.79       26.94      8.42 o 
  -9   7   7       67.77       60.58      8.15 o 
  -8   7   7       10.16       11.03      7.72 o 
  -7   7   7       90.99      113.41     13.19 o 
  -6   7   7       65.33       76.08      8.42 o 
  -5   7   7      148.70      140.81      6.39 o 
  -4   7   7       79.95       70.70      5.21 o 
  -3   7   7      655.15      654.66     16.40 o 
  -2   7   7        1.79       -5.54      5.80 o 
  -1   7   7      420.98      379.48      6.99 o 
   0   7   7      879.46      809.06     18.42 o 
   1   7   7      116.24      123.23      6.37 o 
   2   7   7      105.77      122.93      5.42 o 
   3   7   7       89.55      107.57      5.85 o 
   4   7   7       15.84       36.86     11.39 o 
   5   7   7       62.96       59.89      7.91 o 
   6   7   7       32.12       45.45     12.83 o 
   7   7   7        3.26        4.61      6.88 o 
   8   7   7        0.96        5.69      9.08 o 
 -11   8   7        0.94        0.09     19.17 o 
 -10   8   7        0.88       20.96      8.38 o 
  -9   8   7       19.39        2.70     11.25 o 
  -8   8   7       34.55       41.82      7.20 o 
  -7   8   7       13.97       20.36      6.71 o 
  -6   8   7       52.50       53.91      7.82 o 
  -5   8   7      253.94      231.81     17.78 o 
  -4   8   7      364.04      363.76     23.44 o 
  -3   8   7        9.96       14.10      5.21 o 
  -2   8   7      116.97      111.10      6.12 o 
  -1   8   7        1.45       11.20      5.93 o 
   0   8   7      248.71      245.54     23.91 o 
   1   8   7      223.10      225.14     11.64 o 
   2   8   7       47.29       47.25      4.62 o 
   3   8   7      188.85      172.93      9.56 o 
   4   8   7      117.09      115.44     12.90 o 
   5   8   7        6.23        4.88     10.57 o 
   6   8   7       17.69       34.81      6.09 o 
   7   8   7       19.36       23.56      6.25 o 
   8   8   7       13.78        8.36      9.95 o 
 -10   9   7        0.23       30.73     12.98 o 
  -9   9   7       31.18       44.05     12.61 o 
  -8   9   7       82.60       78.88      9.87 o 
  -7   9   7       48.59       47.78      6.97 o 
  -6   9   7       17.61       28.51      8.62 o 
  -5   9   7      442.93      342.69     51.41 o 
  -4   9   7      235.72      220.55      6.70 o 
  -3   9   7      110.49       97.90     20.04 o 
  -2   9   7       21.10       34.97     14.89 o 
  -1   9   7      291.73      283.17      8.23 o 
   0   9   7       33.86       45.16      7.79 o 
   1   9   7       37.14       38.51      6.63 o 
   2   9   7       59.04       69.07      5.73 o 
   3   9   7      104.50      110.98      8.13 o 
   4   9   7      129.64      143.71      5.56 o 
   5   9   7       32.17       31.33      6.07 o 
   6   9   7        2.46       -2.78     11.33 o 
   7   9   7        0.26        3.65      6.60 o 
 -10  10   7        3.78       -4.08     13.19 o 
  -9  10   7        0.09        8.99      7.96 o 
  -8  10   7        9.05       18.07     10.51 o 
  -7  10   7       25.11       29.86     11.93 o 
  -6  10   7       14.33       16.27      8.16 o 
  -5  10   7        8.35        7.81     10.98 o 
  -4  10   7       80.27      100.26     21.94 o 
  -3  10   7      130.84      131.50     10.12 o 
  -2  10   7       67.37       82.90      7.95 o 
  -1  10   7       22.62       21.15      7.92 o 
   0  10   7       94.82       97.29     10.00 o 
   1  10   7       79.60       65.46      8.10 o 
   2  10   7       52.02       60.74      8.57 o 
   3  10   7        0.89        9.91      5.96 o 
   4  10   7       61.21       72.61      6.92 o 
   5  10   7        8.52       10.52      5.75 o 
  -9  11   7       13.80        8.77     16.87 o 
  -8  11   7        0.71       27.19     16.12 o 
  -7  11   7       36.30       48.20     20.99 o 
  -6  11   7       49.30       56.08      9.37 o 
  -5  11   7       10.81       12.81      8.34 o 
  -4  11   7        1.82       -9.49     12.47 o 
  -3  11   7       65.38       53.18      6.86 o 
  -2  11   7       39.71       52.81      6.62 o 
  -1  11   7        1.25       18.92     12.14 o 
   0  11   7       33.78       28.30     10.27 o 
   1  11   7       15.95        3.85     10.78 o 
   2  11   7       65.88       59.49      9.85 o 
   3  11   7       34.73       35.04      6.41 o 
   4  11   7        1.33       17.83      5.85 o 
  -7  12   7       28.57       42.71     10.37 o 
  -6  12   7       49.62       21.77      9.43 o 
  -5  12   7       15.93       18.41      7.33 o 
  -4  12   7        0.17        4.56      8.61 o 
  -3  12   7        8.56       -2.42      7.10 o 
  -2  12   7       17.26       29.24      8.58 o 
  -1  12   7       18.90       13.01      7.32 o 
   0  12   7       17.69       29.78     19.09 o 
   1  12   7        0.09        9.12      7.28 o 
   2  12   7       62.59       60.17      5.78 o 
  -4  13   7       24.21       33.10      7.82 o 
  -3  13   7        4.12        2.28      9.21 o 
  -2  13   7       35.85       24.78     14.33 o 
  -1  13   7        0.39       -3.46      7.70 o 
   0 -15   8       37.38       38.48      7.63 o 
   1 -15   8       10.98       -9.12      9.12 o 
   2 -15   8        4.42        7.26     12.94 o 
   3 -15   8        2.54        2.45     14.06 o 
   4 -15   8        1.50       23.32     10.56 o 
  -3 -14   8        9.76       21.64      9.32 o 
  -2 -14   8       45.71       49.67     10.75 o 
  -1 -14   8        0.52       17.40      9.04 o 
   0 -14   8       30.91       44.36      8.76 o 
   1 -14   8       18.17       12.90      8.67 o 
   2 -14   8       48.08       54.95      8.66 o 
   3 -14   8        6.46        6.69     15.53 o 
   4 -14   8        1.05       -0.52      8.89 o 
   5 -14   8        4.71       -4.84      7.55 o 
   6 -14   8       12.61       26.12     13.43 o 
   7 -14   8       10.12        5.59      9.53 o 
  -5 -13   8        1.54        3.40      9.96 o 
  -4 -13   8        1.62       -6.52     14.84 o 
  -3 -13   8        0.03       -5.54      8.88 o 
  -2 -13   8      124.50      143.28      8.85 o 
  -1 -13   8      132.73      132.47     17.97 o 
   0 -13   8        6.14        3.61      6.86 o 
   1 -13   8       41.54       29.10      8.37 o 
   2 -13   8       41.92       40.61      7.00 o 
   3 -13   8       51.07       65.98      6.95 o 
   4 -13   8       20.86       28.01      6.96 o 
   5 -13   8        0.21        8.75     11.81 o 
   6 -13   8        4.90       14.15     12.25 o 
   7 -13   8       11.37       10.57     12.71 o 
   8 -13   8       18.52       26.63      7.72 o 
  -6 -12   8        8.48       17.10      7.40 o 
  -5 -12   8       20.62       16.47     24.61 o 
  -4 -12   8       57.85       75.38      7.09 o 
  -3 -12   8        8.56       25.63     12.90 o 
  -2 -12   8        0.37        0.37     15.71 o 
  -1 -12   8        1.00       -8.21      9.58 o 
   0 -12   8      180.96      191.42      8.15 o 
   1 -12   8      151.50      155.46     13.26 o 
   2 -12   8        0.25       11.70      9.83 o 
   3 -12   8       88.97      101.19      8.23 o 
   4 -12   8       69.04       67.25      8.08 o 
   5 -12   8       20.70        7.18     11.15 o 
   6 -12   8        0.90       -2.75     11.61 o 
   7 -12   8       34.38       24.45     12.23 o 
   8 -12   8       19.41       35.88     10.13 o 
   9 -12   8        1.50        7.90      7.61 o 
  -7 -11   8        6.81       -0.46      7.59 o 
  -6 -11   8        1.48        6.17      7.67 o 
  -5 -11   8        5.85       21.33      6.90 o 
  -4 -11   8      134.41      144.24      8.73 o 
  -3 -11   8      107.22      135.36     11.13 o 
  -2 -11   8        0.42       22.22      7.77 o 
  -1 -11   8       53.56       55.55      7.77 o 
   0 -11   8        4.76       11.48      8.42 o 
   1 -11   8       12.14       22.67      8.46 o 
   2 -11   8      154.75      156.59     11.89 o 
   3 -11   8       14.31       25.87      7.93 o 
   4 -11   8      138.82      135.83     10.53 o 
   5 -11   8       77.75       88.25     11.28 o 
   6 -11   8       48.98       39.68     11.81 o 
   7 -11   8        0.20        6.05      9.25 o 
   8 -11   8       65.42       44.92      8.88 o 
   9 -11   8        0.79        2.46      7.28 o 
  10 -11   8        4.52       19.31      8.52 o 
  -8 -10   8        0.34        8.37      8.95 o 
  -7 -10   8        5.24       11.05      8.44 o 
  -6 -10   8       43.88       23.63      8.32 o 
  -5 -10   8        6.00       26.79      7.93 o 
  -4 -10   8       70.19       81.92      8.07 o 
  -3 -10   8       51.17       48.75      8.88 o 
  -2 -10   8      132.57      135.62      6.44 o 
  -1 -10   8        0.68        8.11     11.21 o 
   0 -10   8       33.51       36.29      7.50 o 
   1 -10   8        2.02        0.11      7.39 o 
   2 -10   8        5.51        4.75      5.95 o 
   3 -10   8        1.57        5.79      7.52 o 
   4 -10   8        7.83        8.17      7.56 o 
   5 -10   8      278.28      267.45     12.18 o 
   6 -10   8      123.80      149.83     14.51 o 
   7 -10   8        1.40       12.05      8.04 o 
   8 -10   8       46.58       58.58      8.43 o 
   9 -10   8       53.74       53.71      8.80 o 
  10 -10   8       26.80       16.43      9.23 o 
  11 -10   8        1.51       -5.06      8.00 o 
  -9  -9   8        3.18       19.61      7.41 o 
  -8  -9   8        0.74       54.76     41.43 o 
  -7  -9   8        3.49       16.38     17.37 o 
  -6  -9   8      128.34      133.27      8.32 o 
  -5  -9   8       70.80       73.42      6.42 o 
  -4  -9   8        0.46       -6.21      6.21 o 
  -3  -9   8      128.74      140.51      7.54 o 
  -2  -9   8      249.50      258.85     11.39 o 
  -1  -9   8      209.28      216.83      8.08 o 
   0  -9   8      145.55      135.62      7.96 o 
   1  -9   8      169.32      163.68      8.06 o 
   2  -9   8      354.51      357.68     12.07 o 
   3  -9   8      114.06      106.49      7.65 o 
   4  -9   8       26.23       25.43     10.40 o 
   5  -9   8        0.60       19.86     10.65 o 
   6  -9   8      323.77      290.89     22.12 o 
   7  -9   8      106.12      125.07      6.76 o 
   8  -9   8        0.17      -12.90     20.92 o 
   9  -9   8        8.09        1.32     15.60 o 
  10  -9   8       85.24       79.27      7.69 o 
  11  -9   8       11.26        7.71      7.80 o 
 -10  -8   8       46.15       29.50     11.26 o 
  -9  -8   8        2.71       24.05      7.02 o 
  -8  -8   8        1.39        2.46      9.21 o 
  -7  -8   8        0.68       -0.90      7.95 o 
  -6  -8   8       63.76       56.30      5.49 o 
  -5  -8   8      162.83      167.45     16.92 o 
  -4  -8   8       67.57       72.70      7.37 o 
  -3  -8   8       31.62       32.98      6.12 o 
  -2  -8   8      287.96      263.78     10.87 o 
  -1  -8   8      489.43      472.92     12.06 o 
   0  -8   8      301.05      285.42     10.39 o 
   1  -8   8        0.82       10.25      8.34 o 
   2  -8   8        4.72        7.31      7.89 o 
   3  -8   8      223.67      224.70     15.01 o 
   4  -8   8       53.23       73.98     10.70 o 
   5  -8   8       73.06       74.78     11.16 o 
   6  -8   8      173.10      165.59      6.50 o 
   7  -8   8      192.32      174.10      6.60 o 
   8  -8   8       74.98       77.73     15.52 o 
   9  -8   8        5.37        5.14      8.25 o 
  10  -8   8       37.95       39.18     10.65 o 
  11  -8   8       20.85       23.00      8.01 o 
 -10  -7   8        0.18       17.53      7.26 o 
  -9  -7   8       36.37       16.41     11.19 o 
  -8  -7   8      143.92      119.81      5.97 o 
  -7  -7   8       75.81       69.46      6.55 o 
  -6  -7   8       16.15       23.90      7.58 o 
  -5  -7   8       53.83       64.81      5.95 o 
  -4  -7   8      135.92      136.24     12.73 o 
  -3  -7   8      159.18      143.57     10.31 o 
  -2  -7   8      305.79      288.72      7.74 o 
  -1  -7   8       73.20       54.48      7.25 o 
   0  -7   8      865.46      876.87     14.21 o 
   1  -7   8     1093.55     1031.53     11.15 o 
   2  -7   8       55.09       65.21      9.11 o 
   3  -7   8      171.03      161.59      8.92 o 
   4  -7   8      286.24      276.92     14.72 o 
   5  -7   8       57.74       64.85      5.93 o 
   6  -7   8       96.32      103.82      6.37 o 
   7  -7   8       40.62       39.89      6.31 o 
   8  -7   8      247.02      234.94      8.72 o 
   9  -7   8       20.69       26.25      6.71 o 
  10  -7   8       23.73       28.18      6.87 o 
  11  -7   8        1.54        4.82      7.27 o 
  12  -7   8       15.82       21.36      7.77 o 
 -11  -6   8       23.26        9.33      6.64 o 
 -10  -6   8       11.88       20.65     12.90 o 
  -9  -6   8        4.86        6.33      6.62 o 
  -8  -6   8       48.33       49.89     11.87 o 
  -7  -6   8      290.47      269.87     27.12 o 
  -6  -6   8       50.08       53.41      5.86 o 
  -5  -6   8       18.14       27.77      5.90 o 
  -4  -6   8      183.35      170.87      7.79 o 
  -3  -6   8      243.66      247.77      7.97 o 
  -2  -6   8      310.20      291.21     22.15 o 
  -1  -6   8        0.25       14.03      7.18 o 
   0  -6   8      124.35      157.04      9.64 o 
   1  -6   8      523.59      511.28     11.38 o 
   2  -6   8      807.43      765.75     16.34 o 
   3  -6   8      101.03       99.22     13.11 o 
   4  -6   8      783.31      795.23     21.65 o 
   5  -6   8      832.93      828.73      9.15 o 
   6  -6   8      187.82      188.10      6.95 o 
   7  -6   8        9.18        7.11      6.43 o 
   8  -6   8      154.86      142.63      8.52 o 
   9  -6   8       71.34       64.19      8.19 o 
  10  -6   8        0.75        9.81      6.87 o 
  11  -6   8        0.60        7.40      9.11 o 
  12  -6   8        7.58        6.89      9.72 o 
 -11  -5   8        1.25       14.42      7.56 o 
 -10  -5   8        0.31        0.50      6.80 o 
  -9  -5   8       65.81       61.35      6.78 o 
  -8  -5   8       36.45       42.17      5.79 o 
  -7  -5   8      255.20      234.18     14.37 o 
  -6  -5   8      320.63      313.26      6.96 o 
  -5  -5   8        5.73        8.41      7.32 o 
  -4  -5   8       60.50       56.34      6.05 o 
  -3  -5   8      237.95      222.69      7.96 o 
  -2  -5   8      305.81      283.41      7.85 o 
  -1  -5   8       20.78       41.48      7.24 o 
   0  -5   8        1.49       -1.24      7.73 o 
   1  -5   8        3.43        7.97      8.97 o 
   2  -5   8      193.30      144.04     17.53 o 
   3  -5   8      106.97       98.66      7.63 o 
   4  -5   8     1073.45     1167.96     24.70 o 
   5  -5   8      259.57      245.23      9.98 o 
   6  -5   8      529.81      526.24     10.90 o 
   7  -5   8      195.16      195.14      5.92 o 
   8  -5   8       27.55       46.31      8.71 o 
   9  -5   8        6.18       11.18      7.97 o 
  10  -5   8       16.93       10.81      6.68 o 
  11  -5   8       28.08       33.61      7.24 o 
  12  -5   8        1.59       -9.16      9.16 o 
 -12  -4   8        0.37       -0.68     10.49 o 
 -11  -4   8        0.98        4.26      9.98 o 
 -10  -4   8        1.06       13.61      8.31 o 
  -9  -4   8       39.17       42.25      6.50 o 
  -8  -4   8       13.24       24.40      8.76 o 
  -7  -4   8       42.46       50.03      5.94 o 
  -6  -4   8      232.75      210.11      9.09 o 
  -5  -4   8      490.54      474.29      8.57 o 
  -4  -4   8      496.24      429.68     13.02 o 
  -3  -4   8       18.98       46.79     11.43 o 
  -2  -4   8      134.10      109.88      7.90 o 
  -1  -4   8     1331.79     1421.05     12.76 o 
   0  -4   8      353.88      281.52     10.60 o 
   2  -4   8     1484.87     1534.79     15.27 o 
   3  -4   8     1504.40     1562.20     15.21 o 
   4  -4   8      401.62      427.97     14.58 o 
   5  -4   8       75.36       90.46      6.92 o 
   6  -4   8      709.21      662.78     33.95 o 
   7  -4   8      234.11      250.46     11.69 o 
   8  -4   8       71.61       64.02     10.99 o 
   9  -4   8        3.54        2.94      6.39 o 
  10  -4   8        9.21        8.02      8.15 o 
  11  -4   8       30.88       57.99     12.40 o 
  12  -4   8        5.26       24.58     13.01 o 
 -12  -3   8        1.63       17.08      9.10 o 
 -11  -3   8        1.33        3.31      7.51 o 
 -10  -3   8       35.74       28.79      6.90 o 
  -9  -3   8      158.43      160.83      8.52 o 
  -8  -3   8       93.18       98.07     10.82 o 
  -7  -3   8        3.39       14.44     10.22 o 
  -6  -3   8       11.46       10.90      7.12 o 
  -5  -3   8      245.77      241.06      6.46 o 
  -4  -3   8     1631.24     1685.29     10.37 o 
  -3  -3   8       72.12       58.05      7.19 o 
  -2  -3   8       65.05      101.06     10.36 o 
  -1  -3   8       77.77       78.19     10.97 o 
   0  -3   8      171.35      191.66      7.13 o 
   1  -3   8      906.28      896.63     13.48 o 
   2  -3   8     4600.58     4967.82     21.27 o 
   3  -3   8     1124.71     1321.01     83.76 o 
   4  -3   8      457.18      462.63     27.72 o 
   5  -3   8     1176.12     1270.93     68.75 o 
   6  -3   8      263.45      250.37      8.26 o 
   7  -3   8       52.78       44.60     10.12 o 
   8  -3   8       34.31       41.20      7.53 o 
   9  -3   8        0.28        1.01     10.33 o 
  10  -3   8       30.79       27.88     11.85 o 
  11  -3   8       37.33       34.06     12.33 o 
  12  -3   8       11.42        6.85     12.83 o 
 -12  -2   8        4.08       30.89     12.75 o 
 -11  -2   8       78.94       71.98      8.81 o 
 -10  -2   8        0.94       12.07      7.02 o 
  -9  -2   8      126.38      122.85     11.53 o 
  -8  -2   8      117.81      146.46      8.13 o 
  -7  -2   8       36.26       26.68      7.18 o 
  -6  -2   8        0.32        0.20      9.92 o 
  -5  -2   8       28.56       30.98      9.86 o 
  -4  -2   8      228.37      218.36     10.87 o 
  -3  -2   8      483.07      508.03      9.86 o 
  -2  -2   8        3.70        3.81      7.05 o 
  -1  -2   8      715.56      713.04     12.87 o 
   0  -2   8     1129.36     1013.36     51.38 o 
   1  -2   8     2585.24     2648.24    114.93 o 
   2  -2   8      839.87     1032.27     74.73 o 
   3  -2   8       18.10       23.29      4.88 o 
   4  -2   8      717.73      715.62     12.32 o 
   5  -2   8     1047.58     1057.91     19.69 o 
   6  -2   8        5.17        7.30      6.02 o 
   7  -2   8        0.70        4.55      9.04 o 
   8  -2   8        3.30        3.73      5.22 o 
   9  -2   8      145.61      136.94      8.28 o 
  10  -2   8        8.04       -4.24      8.46 o 
  11  -2   8       23.51       40.78     12.06 o 
  12  -2   8       12.02       20.34     13.15 o 
 -12  -1   8        0.39      -13.20     13.20 o 
 -11  -1   8       76.81       67.53     12.42 o 
 -10  -1   8      120.35      118.31     11.48 o 
  -9  -1   8       58.84       65.38      7.75 o 
  -8  -1   8       43.48       45.72      6.71 o 
  -7  -1   8       50.69       44.79      6.41 o 
  -6  -1   8      500.11      493.89      8.03 o 
  -5  -1   8      153.04      173.70      7.86 o 
  -4  -1   8       17.32       13.06      5.77 o 
  -3  -1   8     2842.34     2918.49     91.78 o 
  -2  -1   8      411.79      379.88     12.56 o 
  -1  -1   8     1172.05     1201.01     12.00 o 
   0  -1   8     1942.76     2098.62     69.07 o 
   1  -1   8     2880.03     3018.66    100.11 o 
   2  -1   8      280.95      253.03      9.93 o 
   3  -1   8      929.61      928.96     27.03 o 
   4  -1   8      954.99      961.72     31.66 o 
   5  -1   8      325.33      300.35      5.29 o 
   6  -1   8       38.51       48.70      4.62 o 
   7  -1   8        1.84        9.38      5.55 o 
   8  -1   8       66.69       71.72      8.08 o 
   9  -1   8      117.93      108.07      6.71 o 
  10  -1   8      104.80      126.43     18.14 o 
  11  -1   8       18.40       16.46      7.15 o 
  12  -1   8        0.04        0.90      7.63 o 
 -12   0   8        0.32       -7.92      8.83 o 
 -11   0   8       50.71       54.12      8.61 o 
 -10   0   8       87.67      105.45      7.90 o 
  -9   0   8       37.54       36.56     11.19 o 
  -8   0   8        6.11        9.87      7.16 o 
  -7   0   8      169.76      188.72     10.58 o 
  -6   0   8       89.44       82.87      8.60 o 
  -5   0   8      283.20      257.53      8.76 o 
  -4   0   8       23.06       26.06      5.93 o 
  -3   0   8        3.36        7.49     11.89 o 
  -2   0   8      502.73      526.49     24.47 o 
  -1   0   8     7088.79     7572.23    226.10 o 
   0   0   8      638.82      746.61     27.91 o 
   1   0   8     1313.20     1461.45     47.77 o 
   2   0   8      765.75      846.53     24.81 o 
   3   0   8     3422.28     3451.05     37.79 o 
   4   0   8       46.88       54.30      5.73 o 
   5   0   8        1.97        4.47      4.42 o 
   6   0   8      168.74      187.42      5.72 o 
   7   0   8        2.30        5.52      5.33 o 
   8   0   8       35.42       43.02      5.94 o 
   9   0   8       29.10       31.37      5.14 o 
  10   0   8       71.14       67.17      9.41 o 
  11   0   8       28.98       37.75      7.19 o 
  12   0   8        9.56        7.02      9.77 o 
 -13   1   8       22.36       33.78      9.69 o 
 -12   1   8       19.76       13.31      8.88 o 
 -11   1   8        0.16       -7.39     11.34 o 
 -10   1   8       12.03       15.53      7.94 o 
  -9   1   8       43.08       54.73     10.50 o 
  -8   1   8       44.70       63.26     10.18 o 
  -7   1   8        5.58      -10.02     10.02 o 
  -6   1   8       48.30       57.85     10.10 o 
  -5   1   8     1098.85     1101.64     19.95 o 
  -4   1   8      140.95      121.84      7.71 o 
  -3   1   8        3.63       15.74      5.04 o 
  -2   1   8       18.22       12.86      5.00 o 
  -1   1   8      985.10      940.01     42.06 o 
   0   1   8        9.76        7.20      4.40 o 
   1   1   8      259.45      299.15      9.65 o 
   2   1   8      861.25      792.40     26.09 o 
   3   1   8      578.03      560.69     11.05 o 
   4   1   8      274.31      275.80      6.47 o 
   5   1   8        0.28        3.01      7.36 o 
   6   1   8      109.45      140.13     10.48 o 
   7   1   8        1.31       12.56      6.11 o 
   8   1   8        0.68        7.82      6.33 o 
   9   1   8        5.73        8.53      6.57 o 
  10   1   8       11.64       11.29      6.78 o 
  11   1   8       23.20       16.14      6.37 o 
 -13   2   8        4.19       11.10     12.61 o 
 -12   2   8       36.56       32.03      9.00 o 
 -11   2   8       11.97       22.56     11.69 o 
 -10   2   8        0.38       10.78     10.91 o 
  -9   2   8       57.87       57.52     10.69 o 
  -8   2   8      106.90      101.51     19.29 o 
  -7   2   8      474.29      353.10    111.74 o 
  -6   2   8        2.40       17.04     11.22 o 
  -5   2   8      685.18      707.63     12.76 o 
  -4   2   8      442.24      417.68      8.93 o 
  -3   2   8     1762.33     1774.43     43.55 o 
  -2   2   8       21.02       24.83      4.95 o 
  -1   2   8      635.57      631.12     17.50 o 
   0   2   8      213.12      185.68     11.85 o 
   1   2   8      592.42      535.89     21.92 o 
   2   2   8       74.33       68.99      5.88 o 
   3   2   8      439.93      411.28     18.09 o 
   4   2   8      104.78      107.34      6.14 o 
   5   2   8       11.38       23.00      6.00 o 
   6   2   8        0.79        6.36      5.15 o 
   7   2   8      192.77      187.63      8.93 o 
   8   2   8      159.31      143.06      7.43 o 
   9   2   8        1.64       13.45      5.75 o 
  10   2   8       13.67        9.08     17.78 o 
  11   2   8        0.13       17.58      5.83 o 
 -12   3   8        1.31       -8.94     17.75 o 
 -11   3   8        6.55       31.42     13.92 o 
 -10   3   8        1.16        0.76      6.87 o 
  -9   3   8       25.54       17.38      9.73 o 
  -8   3   8       32.43       52.52     12.85 o 
  -7   3   8       64.93       61.35      6.24 o 
  -6   3   8       50.25       55.58     10.28 o 
  -5   3   8        6.60        2.26      7.92 o 
  -4   3   8      505.68      510.88     22.80 o 
  -3   3   8     1232.16     1203.57     10.47 o 
  -2   3   8       62.51       93.19      4.79 o 
  -1   3   8       24.82       31.77      5.03 o 
   0   3   8      891.09      896.94     35.45 o 
   1   3   8      404.77      370.57     11.13 o 
   2   3   8       11.17        1.21      5.10 o 
   3   3   8        2.49       14.03      5.09 o 
   4   3   8      111.47      108.94      5.44 o 
   5   3   8       47.44       48.13      5.20 o 
   6   3   8      132.60      138.22     10.98 o 
   7   3   8       11.10       11.51      6.56 o 
   8   3   8      183.76      174.01     10.11 o 
   9   3   8      164.65      137.72      6.60 o 
  10   3   8       33.78       42.14      7.37 o 
  11   3   8        1.40        7.85      7.92 o 
 -12   4   8        9.55       -1.59      7.47 o 
 -11   4   8       17.88       30.93     17.15 o 
 -10   4   8        2.88       10.43      5.33 o 
  -9   4   8       33.36       32.55      6.99 o 
  -8   4   8        1.50       -4.12      6.06 o 
  -7   4   8      567.98      584.82     12.10 o 
  -6   4   8      502.94      456.15     11.73 o 
  -5   4   8      767.53      780.06     11.58 o 
  -4   4   8       37.05       36.91      7.29 o 
  -3   4   8      812.77      740.09     10.49 o 
  -2   4   8      916.38      906.73     29.20 o 
  -1   4   8      167.42      161.79      5.47 o 
   0   4   8       49.30       48.15      4.23 o 
   1   4   8      375.49      354.63     16.28 o 
   2   4   8       62.59       62.96      5.33 o 
   3   4   8        2.16        3.05      6.96 o 
   4   4   8       53.81       54.25      6.01 o 
   5   4   8      130.50      108.21      5.47 o 
   6   4   8      147.75      137.78      5.07 o 
   7   4   8       85.52       79.14      7.56 o 
   8   4   8        0.85        8.77      5.74 o 
   9   4   8        3.00       -7.12      7.12 o 
  10   4   8       47.96       43.69      8.90 o 
 -12   5   8        7.05       -4.70      9.24 o 
 -11   5   8       17.77       13.05      9.61 o 
 -10   5   8       61.14       67.77      6.72 o 
  -9   5   8       63.39       75.95      8.34 o 
  -8   5   8        2.94        4.30     10.81 o 
  -7   5   8        2.62        6.64      7.05 o 
  -6   5   8      194.48      225.94      8.62 o 
  -5   5   8      361.99      345.19      7.39 o 
  -4   5   8      376.17      376.90      7.22 o 
  -3   5   8        7.13        7.88      5.98 o 
  -2   5   8     1123.41     1117.31      8.27 o 
  -1   5   8     1779.84     1762.55     16.05 o 
   0   5   8       64.95       53.23      8.47 o 
   1   5   8       97.36       92.44      7.57 o 
   2   5   8      223.53      215.49      6.47 o 
   3   5   8       16.73       37.63      8.02 o 
   4   5   8        9.01        0.19      6.24 o 
   5   5   8       17.69       31.19     10.08 o 
   6   5   8       75.12       68.89      7.49 o 
   7   5   8       68.83       60.05     11.32 o 
   8   5   8       16.38       19.64      6.92 o 
   9   5   8        9.94       18.49      6.38 o 
 -12   6   8        3.25        3.81      8.75 o 
 -11   6   8        0.80       16.22      7.10 o 
 -10   6   8        8.69       10.84     10.60 o 
  -9   6   8      130.92      114.54     11.26 o 
  -8   6   8      207.95      216.85     11.05 o 
  -7   6   8      119.21      163.35     21.16 o 
  -6   6   8       35.74       36.63      6.14 o 
  -5   6   8       93.64       82.88      7.69 o 
  -4   6   8        3.67        6.75      6.81 o 
  -3   6   8       27.98       29.27      5.21 o 
  -2   6   8      284.41      293.91      9.01 o 
  -1   6   8       24.92       39.48      5.19 o 
   0   6   8      120.25      122.53      5.50 o 
   1   6   8        1.95        3.32      8.42 o 
   2   6   8        0.30        6.03      8.16 o 
   3   6   8      100.24       91.95      6.80 o 
   4   6   8       90.83       95.76      4.93 o 
   5   6   8       11.31       32.13      5.26 o 
   6   6   8       25.48       38.09      8.74 o 
   7   6   8       17.35       15.91      5.90 o 
   8   6   8       23.56       21.76      7.29 o 
   9   6   8        7.14       -4.02     10.70 o 
 -11   7   8       20.28       39.30     10.21 o 
 -10   7   8       15.94       13.92      8.28 o 
  -9   7   8        1.28        2.85      8.00 o 
  -8   7   8      207.50      218.07     11.89 o 
  -7   7   8      129.41      125.46      8.74 o 
  -6   7   8      100.35      121.61      6.64 o 
  -5   7   8       23.27       43.47     17.32 o 
  -4   7   8      241.60      232.37     11.31 o 
  -3   7   8        5.94       19.44      5.97 o 
  -2   7   8      107.95      110.88      5.44 o 
  -1   7   8      121.89      129.06      4.87 o 
   0   7   8      167.76      151.97      9.51 o 
   1   7   8       44.14       47.27      5.96 o 
   2   7   8        0.89        2.98      5.21 o 
   3   7   8        0.30       18.54      6.09 o 
   4   7   8      106.17       99.85      9.03 o 
   5   7   8       64.06       80.97      8.71 o 
   6   7   8        1.14       -2.88      5.79 o 
   7   7   8       15.20       10.68      5.57 o 
   8   7   8       20.83       13.45     16.66 o 
 -11   8   8        7.11       -0.12     10.28 o 
 -10   8   8       26.31       25.58      8.82 o 
  -9   8   8       12.11       17.36      8.64 o 
  -8   8   8       14.54        6.64     14.77 o 
  -7   8   8       49.14       58.19      8.78 o 
  -6   8   8      124.71      107.93     10.50 o 
  -5   8   8        6.78       13.93      6.30 o 
  -4   8   8       24.06       21.66      5.41 o 
  -3   8   8      167.72      170.47      7.26 o 
  -2   8   8       65.25       83.70      5.42 o 
  -1   8   8      234.46      230.57      4.89 o 
   0   8   8      138.39      148.85      6.37 o 
   1   8   8       25.89       33.26      5.85 o 
   2   8   8       63.32       72.87      5.71 o 
   3   8   8       62.52       56.03      6.26 o 
   4   8   8       15.55       18.74      9.93 o 
   5   8   8       29.92       36.44      6.05 o 
   6   8   8       44.62       47.36     10.60 o 
   7   8   8        2.99        8.33      5.32 o 
 -10   9   8       53.60       42.38     13.74 o 
  -9   9   8       18.31       -3.86     12.71 o 
  -8   9   8        0.39        2.44      7.47 o 
  -7   9   8        4.70        9.29      9.18 o 
  -6   9   8      127.23      138.80      8.39 o 
  -5   9   8        3.57       -4.87      7.69 o 
  -4   9   8        1.01       -4.36      4.92 o 
  -3   9   8       35.90       57.48      6.21 o 
  -2   9   8       89.35       90.41     12.25 o 
  -1   9   8       48.98       43.04      5.43 o 
   0   9   8       16.02        9.38      8.34 o 
   1   9   8       24.42       31.35      7.97 o 
   2   9   8      137.54      136.45      5.90 o 
   3   9   8       84.12       81.63     11.73 o 
   4   9   8       27.34       50.46      9.95 o 
   5   9   8        1.53       12.44      5.87 o 
   6   9   8       25.53       28.29      6.52 o 
  -9  10   8        1.91       -1.56     11.18 o 
  -8  10   8       19.49       22.71     10.01 o 
  -7  10   8        0.30       11.94      7.02 o 
  -6  10   8       37.04       32.22      9.15 o 
  -5  10   8       74.03       63.81      6.55 o 
  -4  10   8      135.83      136.35      9.85 o 
  -3  10   8        1.16       10.08     13.98 o 
  -2  10   8       83.66       84.08      6.64 o 
  -1  10   8       17.67       27.46      4.82 o 
   0  10   8        1.48       21.55      9.99 o 
   1  10   8        2.40        7.53      7.93 o 
   2  10   8       28.28       29.66      5.37 o 
   3  10   8       21.24       30.59      6.26 o 
   4  10   8       25.85       25.15      9.26 o 
   5  10   8        0.10       12.55      7.65 o 
  -8  11   8       25.26       34.24     10.52 o 
  -7  11   8        0.26        3.27      7.42 o 
  -6  11   8       13.74        8.52      9.79 o 
  -5  11   8       25.61       28.43      6.16 o 
  -4  11   8       20.08       21.92     10.28 o 
  -3  11   8       44.69       58.86      8.43 o 
  -2  11   8       12.34       27.41      6.07 o 
  -1  11   8        3.05        8.90      5.44 o 
   0  11   8       19.06       37.90     15.31 o 
   1  11   8       23.70       55.15     18.77 o 
   2  11   8        3.48        5.43     15.78 o 
   3  11   8        8.05       17.22     15.46 o 
  -6  12   8        0.22       11.10      9.53 o 
  -5  12   8       10.22       -1.57      7.55 o 
  -4  12   8       22.48       13.47      6.81 o 
  -3  12   8        0.86       14.46     10.14 o 
  -2  12   8        0.99        3.67      5.17 o 
  -1  12   8        0.22        3.02      9.08 o 
   0  12   8       17.04       12.89      8.60 o 
   1  12   8       19.51       30.21     10.11 o 
   0 -15   9        5.01        9.06      9.55 o 
   1 -15   9        0.86        2.95     12.01 o 
   2 -15   9        6.28       -3.30      9.23 o 
   3 -15   9       10.44       10.54     19.98 o 
   4 -15   9       14.70       13.47     22.32 o 
  -3 -14   9       10.38       10.22      7.67 o 
  -2 -14   9        0.00        4.23      9.16 o 
  -1 -14   9       55.20       60.69      9.22 o 
   0 -14   9      121.76      119.42      9.07 o 
   1 -14   9       12.20        4.05      8.85 o 
   2 -14   9        3.11        1.42     10.16 o 
   3 -14   9        0.13       22.42      9.00 o 
   4 -14   9       11.01       -6.71      9.74 o 
   5 -14   9       10.42        3.96     12.92 o 
   6 -14   9        6.99        2.29     13.46 o 
  -5 -13   9        3.37       12.52      7.76 o 
  -4 -13   9        8.37        7.85      7.48 o 
  -3 -13   9       14.99       24.04      8.84 o 
  -2 -13   9       26.60       49.86     14.48 o 
  -1 -13   9        0.00        7.84      6.88 o 
   0 -13   9       57.40       66.48      9.37 o 
   1 -13   9      141.60      130.69     11.71 o 
   2 -13   9       53.92       48.22      8.54 o 
   3 -13   9        5.33       12.04      8.52 o 
   4 -13   9        9.81       17.66      8.60 o 
   5 -13   9       43.56       53.83     12.10 o 
   6 -13   9        9.25       33.04     12.53 o 
   7 -13   9        3.04       30.33     12.95 o 
   8 -13   9        2.27        4.64     10.50 o 
  -6 -12   9       21.64       33.56     18.48 o 
  -5 -12   9        2.66       11.83      7.51 o 
  -4 -12   9        2.56       19.04     12.64 o 
  -3 -12   9       11.63       15.98      8.54 o 
  -2 -12   9       21.57        3.38     19.32 o 
  -1 -12   9        8.78        8.77      8.12 o 
   0 -12   9       35.58       43.46      8.11 o 
   1 -12   9        0.78        5.45      6.51 o 
   2 -12   9      134.10      131.95     12.43 o 
   3 -12   9       38.50       42.99      8.30 o 
   4 -12   9        0.03        0.64      8.21 o 
   5 -12   9       28.67       22.53     11.59 o 
   6 -12   9       16.39       18.21     14.66 o 
   7 -12   9        7.50       17.19      8.80 o 
   8 -12   9       28.48       15.15     13.92 o 
   9 -12   9       15.23       16.47      6.63 o 
  -7 -11   9        1.49       10.91      7.47 o 
  -6 -11   9        4.98       15.88      7.23 o 
  -5 -11   9       17.32       20.50      7.52 o 
  -4 -11   9       15.91       41.10      8.13 o 
  -3 -11   9       28.51       33.47      6.83 o 
  -2 -11   9      135.67      130.18      6.82 o 
  -1 -11   9        9.75       18.55      7.68 o 
   0 -11   9        0.29       14.39      7.50 o 
   1 -11   9        8.01       11.14      7.72 o 
   2 -11   9       10.03        3.75      7.65 o 
   3 -11   9      235.83      224.75      9.24 o 
   4 -11   9       31.38       31.03      8.17 o 
   5 -11   9        0.85      -11.04     11.04 o 
   6 -11   9       10.45       20.71     13.91 o 
   7 -11   9       87.55       87.93      9.93 o 
   8 -11   9        6.71       15.90      9.76 o 
   9 -11   9       16.00       12.91      7.82 o 
  10 -11   9       11.51       -1.80      8.20 o 
  -8 -10   9       33.23       26.10      9.32 o 
  -7 -10   9        9.13       25.52      8.79 o 
  -6 -10   9        8.99       12.62      6.92 o 
  -5 -10   9       69.83       78.20      8.06 o 
  -4 -10   9      114.54       91.31      8.14 o 
  -3 -10   9        2.83        9.78      8.63 o 
  -2 -10   9       80.83       83.70      7.79 o 
  -1 -10   9       54.25       52.35      6.29 o 
   0 -10   9      209.04      195.09      9.23 o 
   1 -10   9        6.49        2.12      7.58 o 
   2 -10   9        1.03       -1.87      7.61 o 
   3 -10   9       36.56       35.47      8.45 o 
   4 -10   9      142.10      132.04     11.77 o 
   5 -10   9        0.75       -3.31     11.29 o 
   6 -10   9      113.29      118.77      8.40 o 
   7 -10   9      126.16      126.58      7.06 o 
   8 -10   9       96.77      111.36      7.65 o 
   9 -10   9       44.52       59.99      7.72 o 
  10 -10   9        1.75        9.04      8.19 o 
  -9  -9   9        7.38        4.89     15.70 o 
  -8  -9   9       12.27        7.69     15.04 o 
  -7  -9   9       11.20       21.91      8.49 o 
  -6  -9   9        0.07      -11.74     11.74 o 
  -5  -9   9        1.25       19.94     12.47 o 
  -4  -9   9      320.90      295.27      8.49 o 
  -3  -9   9      165.26      163.94     11.07 o 
  -2  -9   9       20.79       27.78      7.37 o 
  -1  -9   9       15.47       24.30      7.29 o 
   0  -9   9      185.43      171.66      6.73 o 
   1  -9   9      582.05      587.00      9.50 o 
   2  -9   9        0.71        0.93      7.43 o 
   3  -9   9       45.21       51.94      9.48 o 
   4  -9   9        1.94       12.39     12.68 o 
   5  -9   9      160.75      177.61     11.89 o 
   6  -9   9        4.79       10.26      6.30 o 
   7  -9   9       51.11       57.14      8.07 o 
   8  -9   9       74.05       64.49      7.31 o 
   9  -9   9       79.25       90.49      7.58 o 
  10  -9   9       55.75       55.69      9.00 o 
  11  -9   9        0.75       -2.72     12.26 o 
 -10  -8   9       20.70       15.68      7.73 o 
  -9  -8   9        3.11        6.32      6.30 o 
  -8  -8   9        5.00       -0.91      6.01 o 
  -7  -8   9       12.32       14.65      8.22 o 
  -6  -8   9      132.06      136.49      5.90 o 
  -5  -8   9       29.82       36.51      7.61 o 
  -4  -8   9      143.13      136.97      7.83 o 
  -3  -8   9       28.28       29.63      7.20 o 
  -2  -8   9      357.68      352.34     14.16 o 
  -1  -8   9      301.56      292.63      8.34 o 
   0  -8   9        7.90       17.39      9.22 o 
   1  -8   9      290.99      267.31      8.44 o 
   2  -8   9      297.44      291.39     10.33 o 
   3  -8   9        0.28        5.29      8.18 o 
   4  -8   9       39.23       36.08     12.67 o 
   5  -8   9      194.44      184.77     14.15 o 
   6  -8   9       99.91      114.11      6.85 o 
   7  -8   9       20.62       18.60      6.81 o 
   8  -8   9       25.06       30.88      6.66 o 
   9  -8   9       29.22       34.06      6.93 o 
  10  -8   9       12.25        2.49      6.94 o 
  11  -8   9        0.41        6.50     10.04 o 
 -10  -7   9       78.28       74.22     24.99 o 
  -9  -7   9       87.23       54.73     19.05 o 
  -8  -7   9       15.93       34.60     13.82 o 
  -7  -7   9       15.33       17.46      7.82 o 
  -6  -7   9      168.23      142.17      6.92 o 
  -5  -7   9      116.02      104.93     10.92 o 
  -4  -7   9        3.70        8.80      7.13 o 
  -3  -7   9        5.64       19.10     13.11 o 
  -2  -7   9       19.79       13.99      6.19 o 
  -1  -7   9      526.23      542.73      9.05 o 
   0  -7   9      290.17      285.44      8.41 o 
   1  -7   9      523.09      486.47     13.50 o 
   2  -7   9      370.68      356.82     10.86 o 
   3  -7   9      603.64      547.77     17.23 o 
   4  -7   9        7.16        3.40      7.97 o 
   5  -7   9      199.08      208.50      9.54 o 
   6  -7   9      237.09      205.31      6.16 o 
   7  -7   9      181.33      186.92      9.22 o 
   8  -7   9       66.57       62.08      5.76 o 
   9  -7   9        1.44        9.07      6.97 o 
  10  -7   9        0.41        5.55      6.84 o 
  11  -7   9        3.36       12.33      7.38 o 
 -11  -6   9        1.42       10.56      9.46 o 
 -10  -6   9        5.21        7.44      8.73 o 
  -9  -6   9        4.84       19.66      5.92 o 
  -8  -6   9       77.05       70.18      9.09 o 
  -7  -6   9       94.93       90.90      6.52 o 
  -6  -6   9      163.79      155.68      6.61 o 
  -5  -6   9       42.28       57.56     20.97 o 
  -4  -6   9        5.80       16.55      7.30 o 
  -3  -6   9        2.40        4.49      7.20 o 
  -2  -6   9       85.63       74.99      7.31 o 
  -1  -6   9      161.20      122.59      7.40 o 
   0  -6   9      296.66      291.68      8.67 o 
   1  -6   9       77.75       84.23      8.46 o 
   2  -6   9       62.69       57.29      9.35 o 
   3  -6   9      627.21      637.27     22.81 o 
   4  -6   9      436.77      408.40      9.03 o 
   5  -6   9       13.91       11.39      6.90 o 
   6  -6   9       55.69       58.25      5.85 o 
   7  -6   9       50.60       56.28      5.80 o 
   8  -6   9      151.15      164.03      6.50 o 
   9  -6   9        0.86        2.93      8.52 o 
  10  -6   9       12.61       27.56      9.77 o 
  11  -6   9        4.99        2.92     16.09 o 
  12  -6   9       35.32       31.83      9.98 o 
 -11  -5   9       20.40       35.41     13.66 o 
 -10  -5   9        3.78       16.30      8.25 o 
  -9  -5   9       17.40       24.45     14.18 o 
  -8  -5   9      165.41      153.28     24.76 o 
  -7  -5   9      241.20      216.67     15.28 o 
  -6  -5   9       13.61       24.43     15.56 o 
  -5  -5   9       11.98        8.60      7.52 o 
  -4  -5   9      213.02      201.04      6.52 o 
  -3  -5   9       63.21       70.23      5.99 o 
  -2  -5   9       73.69       61.49      7.00 o 
  -1  -5   9     1337.62     1188.70     23.28 o 
   0  -5   9      640.63      604.45     19.40 o 
   1  -5   9      997.63      950.69     30.46 o 
   2  -5   9       49.82       47.74     10.23 o 
   3  -5   9       95.86       96.95      7.38 o 
   4  -5   9      685.74      642.06     22.21 o 
   5  -5   9      223.86      218.19      6.54 o 
   6  -5   9        3.37        7.52      6.15 o 
   7  -5   9        2.18        8.87      6.36 o 
   8  -5   9        0.89        0.10      6.47 o 
   9  -5   9       50.69       47.73      8.72 o 
  10  -5   9        6.86        2.76      8.56 o 
  11  -5   9        6.60        5.97      7.33 o 
  12  -5   9       46.51       21.15      8.06 o 
 -11  -4   9       14.68        2.77      9.13 o 
 -10  -4   9        3.60       24.89      8.29 o 
  -9  -4   9       26.00       51.07     11.01 o 
  -8  -4   9      129.02      123.85      8.06 o 
  -7  -4   9      102.08       99.96      5.50 o 
  -6  -4   9       29.20       34.99      7.31 o 
  -5  -4   9        1.46        5.54      5.95 o 
  -4  -4   9       22.79       15.92      7.25 o 
  -3  -4   9      200.09      200.77     11.09 o 
  -2  -4   9      777.45      788.80     10.47 o 
  -1  -4   9      595.87      608.84     21.88 o 
   0  -4   9     2661.97     2453.41     28.20 o 
   1  -4   9      455.12      482.60      9.31 o 
   2  -4   9      337.80      299.37     10.93 o 
   3  -4   9       11.12        0.70      9.83 o 
   4  -4   9      662.15      665.53     35.64 o 
   5  -4   9      523.05      508.62     12.72 o 
   6  -4   9      500.70      502.26      8.27 o 
   7  -4   9        9.76        7.27      8.17 o 
   8  -4   9       18.99       14.76      7.44 o 
   9  -4   9       15.13       32.11     11.24 o 
  10  -4   9       25.71       31.15      8.42 o 
  11  -4   9        0.61        0.52     12.44 o 
  12  -4   9       13.40       14.19     13.29 o 
 -12  -3   9        8.34       -1.22      9.73 o 
 -11  -3   9        9.84        9.26      7.84 o 
 -10  -3   9       46.67       44.04      8.71 o 
  -9  -3   9       82.32       83.39      8.27 o 
  -8  -3   9       11.67       13.53      7.61 o 
  -7  -3   9        9.22        6.59     10.43 o 
  -6  -3   9      121.18      129.14      7.90 o 
  -5  -3   9        7.38       26.36     10.25 o 
  -4  -3   9      156.81      191.16     10.92 o 
  -3  -3   9      948.44      823.35     13.48 o 
  -2  -3   9     1453.66     1515.53     17.14 o 
  -1  -3   9     2550.79     2698.63     38.89 o 
   0  -3   9      333.78      286.50      7.91 o 
   1  -3   9        7.13       23.21      7.10 o 
   2  -3   9       13.11       18.67      7.10 o 
   3  -3   9      103.68       80.83      7.47 o 
   4  -3   9      423.87      379.03     26.82 o 
   5  -3   9       90.31       69.78     10.45 o 
   6  -3   9      725.53      715.29     39.86 o 
   7  -3   9       31.36       40.45     12.73 o 
   8  -3   9        0.13        9.33     10.83 o 
   9  -3   9       36.34       45.02      8.89 o 
  10  -3   9      142.88      147.65     12.47 o 
  11  -3   9       13.88       29.17     12.66 o 
  12  -3   9        0.14        6.03      9.03 o 
 -12  -2   9        6.51      -12.74     13.25 o 
 -11  -2   9        3.06       11.57     12.18 o 
 -10  -2   9      116.52       93.70      7.46 o 
  -9  -2   9      120.60      126.34      8.95 o 
  -8  -2   9        4.39       12.58      7.27 o 
  -7  -2   9        2.24      -10.52     10.52 o 
  -6  -2   9       17.29       18.06     10.58 o 
  -5  -2   9       84.52       96.56      7.72 o 
  -4  -2   9       84.49       90.56      7.28 o 
  -3  -2   9      835.59      828.20     11.96 o 
  -2  -2   9     6028.59     6233.29     98.77 o 
  -1  -2   9     2626.22     2884.41     47.26 o 
   0  -2   9      742.33      686.81     29.42 o 
   1  -2   9      320.52      321.85     10.35 o 
   2  -2   9      693.43      693.34     11.52 o 
   3  -2   9      574.14      577.52     13.35 o 
   4  -2   9      133.04      137.98      8.51 o 
   5  -2   9        8.17        5.07      4.18 o 
   6  -2   9       28.16       28.99      4.76 o 
   7  -2   9        4.13       21.42     13.61 o 
   8  -2   9      173.36      170.75     12.15 o 
   9  -2   9       16.16       13.04      7.99 o 
  10  -2   9       64.32       59.03     12.27 o 
  11  -2   9       22.12       21.52     12.65 o 
  12  -2   9        3.77       16.43     13.60 o 
 -12  -1   9        1.77        8.67     12.94 o 
 -11  -1   9       26.12       49.97     11.92 o 
 -10  -1   9        2.30        8.29      8.36 o 
  -9  -1   9       95.53       97.47      8.38 o 
  -8  -1   9       55.48       51.64     11.30 o 
  -7  -1   9        9.46        3.68      6.30 o 
  -6  -1   9       28.24       29.82      6.40 o 
  -5  -1   9      173.79      182.08      8.42 o 
  -4  -1   9     1055.07     1109.00     10.41 o 
  -3  -1   9     1138.71     1141.59     18.01 o 
  -2  -1   9      173.05      191.60      9.91 o 
  -1  -1   9     2140.92     2036.50     48.98 o 
   0  -1   9      219.19      220.47     11.03 o 
   1  -1   9      727.41      614.04      7.94 o 
   2  -1   9      306.24      328.82     10.45 o 
   3  -1   9      121.50      103.66      4.90 o 
   4  -1   9      664.61      661.32     16.50 o 
   5  -1   9       82.91       73.67      7.38 o 
   6  -1   9       60.91       65.71      5.38 o 
   7  -1   9       12.63       27.33      8.91 o 
   8  -1   9      179.23      185.38     15.22 o 
   9  -1   9       38.77       33.49     13.75 o 
  10  -1   9        0.75        6.05      8.39 o 
  11  -1   9        8.80        9.61     22.47 o 
 -12   0   9       10.80        9.33      9.22 o 
 -11   0   9       23.17       19.48      8.90 o 
 -10   0   9        0.33       12.69      8.13 o 
  -9   0   9       14.11       30.68     10.73 o 
  -8   0   9      109.66      106.09     10.32 o 
  -7   0   9      110.43      127.75      9.41 o 
  -6   0   9       19.82       14.20      7.95 o 
  -5   0   9      108.79      106.92     10.59 o 
  -4   0   9      536.09      542.04     16.90 o 
  -3   0   9     1341.85     1364.00     10.36 o 
  -2   0   9      862.61      788.24     40.86 o 
  -1   0   9      792.65     1075.97     56.02 o 
   0   0   9      273.57      246.00     13.05 o 
   1   0   9      480.99      465.61     14.85 o 
   2   0   9      621.73      553.11     12.38 o 
   3   0   9      463.00      431.15     16.13 o 
   4   0   9      455.64      489.48      6.30 o 
   5   0   9       43.34       38.43      4.59 o 
   6   0   9        1.61        6.26      6.03 o 
   7   0   9       25.90       31.97      5.36 o 
   8   0   9       55.69       62.99      6.41 o 
   9   0   9       78.72       96.82      8.23 o 
  10   0   9       17.65       35.33      8.26 o 
  11   0   9        1.71        5.78      5.85 o 
 -12   1   9        3.03       -7.62      8.89 o 
 -11   1   9       42.27       45.32     12.12 o 
 -10   1   9       42.48       63.90     11.44 o 
  -9   1   9        0.07      -10.20     10.20 o 
  -8   1   9       16.50       20.33     10.34 o 
  -7   1   9      177.15      177.85     10.51 o 
  -6   1   9      277.22      263.08      8.54 o 
  -5   1   9      145.69      138.89     14.18 o 
  -4   1   9      503.66      503.31      8.03 o 
  -3   1   9     1381.63     1403.69     13.52 o 
  -2   1   9       55.17       34.12      5.85 o 
  -1   1   9        1.96       14.49      4.97 o 
   0   1   9        6.81        6.59      4.42 o 
   1   1   9      415.48      367.18     10.22 o 
   2   1   9      724.85      701.22     12.39 o 
   3   1   9       54.09       47.25      4.26 o 
   4   1   9        4.20       -1.22      5.16 o 
   5   1   9       42.16       43.66      6.08 o 
   6   1   9       47.42       59.02      6.35 o 
   7   1   9       64.06       61.54      5.55 o 
   8   1   9      186.92      186.63      7.80 o 
   9   1   9       31.72       45.44      9.04 o 
  10   1   9       34.02       27.49      6.31 o 
  11   1   9       15.44       15.70      6.54 o 
 -12   2   9        0.05       -8.82      8.82 o 
 -11   2   9       21.37       51.45      8.30 o 
 -10   2   9       23.66       14.18      5.53 o 
  -9   2   9       20.94       20.90      6.43 o 
  -8   2   9        5.14        9.49      6.10 o 
  -7   2   9      121.94      114.27     11.26 o 
  -6   2   9      653.46      662.06     11.80 o 
  -5   2   9      348.59      349.66     12.11 o 
  -4   2   9        4.44        0.46      7.00 o 
  -3   2   9       12.24       20.43      9.06 o 
  -2   2   9      746.25      724.11     37.36 o 
  -1   2   9        2.26        8.45      5.87 o 
   0   2   9       14.54       10.94      6.90 o 
   1   2   9      487.87      472.80     19.09 o 
   2   2   9     1453.00     1473.23      8.87 o 
   3   2   9      304.98      291.09     11.27 o 
   4   2   9      170.94      159.40      9.83 o 
   5   2   9       56.17       67.52      7.88 o 
   6   2   9      305.46      285.33     17.38 o 
   7   2   9      420.29      408.33     17.20 o 
   8   2   9        2.13        3.44      5.69 o 
   9   2   9       26.21       40.74      6.96 o 
  10   2   9       22.89       29.59      6.36 o 
  11   2   9       12.18        3.76      6.70 o 
 -12   3   9        5.38       16.96      9.17 o 
 -11   3   9        1.42        4.32      8.30 o 
 -10   3   9       24.45        5.91      8.39 o 
  -9   3   9       56.23       56.40     19.67 o 
  -8   3   9       18.85       27.81      7.55 o 
  -7   3   9      114.93      128.80     10.35 o 
  -6   3   9      149.03      152.54      8.07 o 
  -5   3   9     1507.59     1464.01     10.87 o 
  -4   3   9      644.22      618.68     16.55 o 
  -3   3   9      133.72      130.06     10.09 o 
  -2   3   9        6.41       11.98      4.51 o 
  -1   3   9      323.19      297.29      6.54 o 
   0   3   9      431.59      391.61     19.41 o 
   1   3   9       55.52       44.47      4.77 o 
   2   3   9      257.57      216.22      6.67 o 
   3   3   9       14.63       25.62      4.72 o 
   4   3   9       88.27       81.69      4.36 o 
   5   3   9       83.43       75.42      4.91 o 
   6   3   9       49.37       57.55      5.43 o 
   7   3   9      180.69      167.75     14.15 o 
   8   3   9      212.79      209.65      6.35 o 
   9   3   9       59.62       61.83      6.35 o 
  10   3   9        8.44       21.61     10.63 o 
 -12   4   9       26.72       29.37      6.58 o 
 -11   4   9        1.31       -5.98      6.01 o 
 -10   4   9        3.21       -5.25     17.43 o 
  -9   4   9       53.58       51.58      6.41 o 
  -8   4   9      221.31      214.74      7.04 o 
  -7   4   9       48.63       75.84     10.86 o 
  -6   4   9        0.50        6.83     10.50 o 
  -5   4   9      255.59      261.66      6.95 o 
  -4   4   9     2148.81     2204.44     76.36 o 
  -3   4   9     1086.93     1068.45     27.20 o 
  -2   4   9      124.65      122.74      6.16 o 
  -1   4   9      249.72      225.62      7.57 o 
   0   4   9      444.01      455.83      6.28 o 
   1   4   9       33.31       29.46      6.73 o 
   2   4   9      107.77      102.39      5.36 o 
   3   4   9       82.54       84.20      7.09 o 
   4   4   9        1.90       -2.21      5.97 o 
   5   4   9      163.07      180.95     15.48 o 
   6   4   9       10.61       11.56      7.90 o 
   7   4   9       12.41       21.47      9.62 o 
   8   4   9       22.91       33.33      5.97 o 
   9   4   9       60.18       70.72     14.35 o 
  10   4   9       11.59       14.43      7.75 o 
 -12   5   9       18.04       26.76      6.82 o 
 -11   5   9       79.42       77.30      8.86 o 
 -10   5   9       33.11       38.50      8.11 o 
  -9   5   9       14.94        4.19      9.10 o 
  -8   5   9        1.23        5.99      7.54 o 
  -7   5   9      110.69       73.72      8.15 o 
  -6   5   9       60.42       52.85     10.30 o 
  -5   5   9       40.97       47.79      8.18 o 
  -4   5   9      179.58      161.02     26.89 o 
  -3   5   9       52.99       48.01      5.52 o 
  -2   5   9     1173.49     1182.82     29.34 o 
  -1   5   9        3.04        6.97      5.24 o 
   0   5   9      299.44      305.53      8.60 o 
   1   5   9      630.40      609.26     56.94 o 
   2   5   9       39.40       30.31      4.74 o 
   3   5   9       47.04       52.36      6.31 o 
   4   5   9       41.58       40.51      9.60 o 
   5   5   9      149.33      149.68      9.96 o 
   6   5   9       38.36       63.70      8.80 o 
   7   5   9        3.56        3.92      5.79 o 
   8   5   9        3.22       19.74      6.06 o 
   9   5   9       20.62       19.22      7.65 o 
 -11   6   9       17.42       12.89      7.49 o 
 -10   6   9       69.95       98.02     13.63 o 
  -9   6   9       51.69       58.81      8.20 o 
  -8   6   9        8.16       26.71      8.07 o 
  -7   6   9      136.89      142.21      7.20 o 
  -6   6   9      415.90      406.35      9.48 o 
  -5   6   9       17.21       11.45      8.29 o 
  -4   6   9        9.95       18.20      5.23 o 
  -3   6   9       15.31        8.85      5.89 o 
  -2   6   9       32.98       35.78      5.01 o 
  -1   6   9        1.59        7.58      5.98 o 
   0   6   9      139.50      138.25      7.36 o 
   1   6   9       14.00       32.65      5.84 o 
   2   6   9        4.60        5.17      6.57 o 
   3   6   9       59.52       60.85      5.42 o 
   4   6   9       33.04       33.14      5.44 o 
   5   6   9      152.64      149.09      5.86 o 
   6   6   9       58.27       69.85      6.66 o 
   7   6   9       22.60       15.98      6.13 o 
   8   6   9        1.43        8.97     12.97 o 
 -11   7   9        4.18       -7.01      7.64 o 
 -10   7   9       21.48       38.21      7.10 o 
  -9   7   9       41.56       75.53     11.93 o 
  -8   7   9       82.43       90.19      8.56 o 
  -7   7   9       79.80       70.75     14.76 o 
  -6   7   9       55.90       71.48      8.63 o 
  -5   7   9        9.59       18.24     11.79 o 
  -4   7   9      117.84      119.03      6.40 o 
  -3   7   9      394.20      403.80     12.21 o 
  -2   7   9      261.87      263.34     15.73 o 
  -1   7   9      148.23      141.68      7.14 o 
   0   7   9        6.98       33.46      9.38 o 
   1   7   9       42.35       50.40     10.02 o 
   2   7   9       10.64        2.78      4.78 o 
   3   7   9      151.64      153.83     10.73 o 
   4   7   9       41.91       48.50     14.06 o 
   5   7   9        5.85       10.48      5.21 o 
   6   7   9       50.70       58.45      5.50 o 
   7   7   9       71.16       86.15     12.25 o 
   8   7   9       16.93       28.93      7.79 o 
 -10   8   9        4.15       26.29     12.62 o 
  -9   8   9       13.56       13.03      8.46 o 
  -8   8   9      201.61      186.36     11.65 o 
  -7   8   9        0.16        8.99      8.79 o 
  -6   8   9       10.87       15.22      6.72 o 
  -5   8   9       38.15       47.94      9.78 o 
  -4   8   9      257.94      264.54      6.74 o 
  -3   8   9        6.13        8.58      7.43 o 
  -2   8   9       27.31       37.28      4.78 o 
  -1   8   9      119.82      130.26     11.05 o 
   0   8   9       99.82      101.17      5.86 o 
   1   8   9      102.69       97.85      5.14 o 
   2   8   9        0.48        3.29      7.96 o 
   3   8   9      127.17      118.69     12.75 o 
   4   8   9       71.68       79.49      6.90 o 
   5   8   9       32.69       34.36      5.14 o 
   6   8   9       15.97       10.83      6.44 o 
   7   8   9       36.59       29.22      7.13 o 
 -10   9   9       14.75       39.22     13.54 o 
  -9   9   9       31.88       13.16     12.91 o 
  -8   9   9       68.52       69.85      8.02 o 
  -7   9   9        2.30       -0.11      7.31 o 
  -6   9   9      107.01      137.99     14.66 o 
  -5   9   9       10.01       18.95      7.82 o 
  -4   9   9      115.26      111.78      6.70 o 
  -3   9   9       59.25       65.35      4.65 o 
  -2   9   9        2.74        9.23      5.51 o 
  -1   9   9       22.86       35.34      5.11 o 
   0   9   9        2.41        0.50      7.35 o 
   1   9   9       44.70       52.24      6.31 o 
   2   9   9        6.45       33.20     14.07 o 
   3   9   9       12.76       11.39     11.43 o 
   4   9   9       51.44       46.59      6.20 o 
   5   9   9       49.02       81.30     12.29 o 
   6   9   9       39.37       53.43     11.59 o 
  -9  10   9        0.11        6.01      9.27 o 
  -8  10   9        1.99      -18.97     18.97 o 
  -7  10   9        0.68       -5.94      7.79 o 
  -6  10   9       20.27       17.03      8.69 o 
  -5  10   9        9.73       19.64      5.27 o 
  -4  10   9        0.85       -4.51      5.33 o 
  -3  10   9       81.54       92.91      6.43 o 
  -2  10   9       65.75       88.54      6.98 o 
  -1  10   9       51.65       69.55      9.28 o 
   0  10   9        1.50       10.56      5.98 o 
   1  10   9       56.67       60.33      7.66 o 
   2  10   9       25.11       27.27      5.51 o 
   3  10   9        0.37        8.63      9.25 o 
   4  10   9        2.43       -6.63      6.63 o 
  -7  11   9        2.40       12.92      8.27 o 
  -6  11   9       32.55       26.18      9.44 o 
  -5  11   9        9.25       16.41      5.75 o 
  -4  11   9        4.53       12.96     10.50 o 
  -3  11   9        0.17        1.57      5.93 o 
  -2  11   9        0.42       -7.27      7.27 o 
  -1  11   9       72.04       80.51      6.27 o 
   0  11   9       33.58       38.24      5.68 o 
   1  11   9       18.44       19.59      6.57 o 
   2  11   9       35.83       42.57     10.14 o 
  -5  12   9       15.13       20.14      7.86 o 
  -4  12   9        0.61       17.63      6.01 o 
  -3  12   9        0.74        7.51     15.71 o 
  -2  12   9        0.24        4.84      7.61 o 
  -1  12   9        9.37        9.15      7.68 o 
   0  12   9       33.06       37.02      7.23 o 
   1 -15  10        3.69        4.07      9.71 o 
   2 -15  10        8.73       15.26      9.68 o 
   3 -15  10        0.06       21.46     11.37 o 
  -2 -14  10       71.99       67.65      8.02 o 
  -1 -14  10      154.04      147.89      9.57 o 
   0 -14  10        9.33       52.14     13.59 o 
   1 -14  10        5.04       12.70      9.92 o 
   2 -14  10        4.67        4.04      9.55 o 
   3 -14  10        7.72       10.97     13.24 o 
   4 -14  10       14.93       22.04     10.24 o 
   5 -14  10        0.40       -2.39     13.08 o 
   6 -14  10        1.84       -0.06     13.78 o 
  -4 -13  10        1.23       -5.28      9.03 o 
  -3 -13  10        1.90       20.91      7.22 o 
  -2 -13  10        9.49       11.68      8.64 o 
  -1 -13  10        0.67        7.75      8.43 o 
   0 -13  10       61.07       55.30     12.90 o 
   1 -13  10        0.18       11.81      8.34 o 
   2 -13  10        7.49       -1.86     16.57 o 
   3 -13  10       31.72       57.66      8.80 o 
   4 -13  10       77.05       89.08      9.75 o 
   5 -13  10        0.14        1.80     15.38 o 
   6 -13  10        6.59        4.04     15.32 o 
   7 -13  10        2.96        2.66      7.57 o 
   8 -13  10        4.50       -1.18      8.57 o 
  -6 -12  10        0.02       20.96      7.75 o 
  -5 -12  10       11.26       31.61     15.67 o 
  -4 -12  10       30.36       54.80      8.75 o 
  -3 -12  10       43.74       45.57      7.17 o 
  -2 -12  10        7.12        0.19      8.32 o 
  -1 -12  10        2.82        7.73      8.65 o 
   0 -12  10        1.67        0.00      8.01 o 
   1 -12  10        2.44       14.14      8.02 o 
   2 -12  10       21.06       19.19     12.67 o 
   3 -12  10       60.67       57.18      9.29 o 
   4 -12  10      106.32      108.89      8.92 o 
   5 -12  10       20.62       33.08     12.00 o 
   6 -12  10        2.13        6.43     11.98 o 
   7 -12  10        9.86       13.94      7.28 o 
   8 -12  10        2.96        9.81      9.30 o 
   9 -12  10        1.87       -0.16     10.54 o 
  -7 -11  10       35.02       51.50      9.37 o 
  -6 -11  10       14.59        8.58      8.96 o 
  -5 -11  10       10.82       20.58      6.93 o 
  -4 -11  10       76.15       74.00      8.58 o 
  -3 -11  10       46.04       35.53      8.20 o 
  -2 -11  10       95.11       93.26     20.75 o 
  -1 -11  10       34.24       35.44      7.90 o 
   0 -11  10       16.45       23.64     10.94 o 
   1 -11  10        3.56       -1.20     11.03 o 
   2 -11  10      105.67      113.64      8.14 o 
   3 -11  10        6.55        8.52      8.62 o 
   4 -11  10      123.83      127.49     11.98 o 
   5 -11  10      175.82      160.83     12.54 o 
   6 -11  10      153.49      163.01      9.47 o 
   7 -11  10       20.02       30.58      7.03 o 
   8 -11  10       23.64       26.56      7.79 o 
   9 -11  10       32.95       35.06      7.58 o 
  -8 -10  10        0.18       15.95      6.39 o 
  -7 -10  10       16.48       33.70      6.29 o 
  -6 -10  10       40.61       45.65      8.56 o 
  -5 -10  10       14.15       13.43      8.31 o 
  -4 -10  10        2.78        0.03     12.42 o 
  -3 -10  10       19.19       22.07      6.36 o 
  -2 -10  10      201.06      190.83      9.79 o 
  -1 -10  10        6.00       20.76      7.56 o 
   0 -10  10       18.14       19.26      9.70 o 
   1 -10  10        1.34       -1.36      8.20 o 
   2 -10  10      172.31      168.31      8.21 o 
   3 -10  10       23.60       21.48      7.73 o 
   4 -10  10        0.37       -3.71     13.64 o 
   5 -10  10       84.31       81.02     14.00 o 
   6 -10  10       31.90       28.81      5.96 o 
   7 -10  10       53.96       61.17      5.96 o 
   8 -10  10       12.13       16.72      7.03 o 
   9 -10  10       24.67       34.02     10.59 o 
  10 -10  10       33.23       30.06      8.24 o 
  -9  -9  10       24.92       20.79     11.22 o 
  -8  -9  10       18.11        1.12      8.91 o 
  -7  -9  10        0.02       21.08      6.81 o 
  -6  -9  10       38.92       52.87      8.10 o 
  -5  -9  10       35.26       37.94     11.24 o 
  -4  -9  10      331.99      313.33     25.63 o 
  -3  -9  10        8.42       22.09      7.63 o 
  -2  -9  10      337.07      324.28      8.42 o 
  -1  -9  10       27.73       30.76      6.16 o 
   0  -9  10      186.34      198.11     15.45 o 
   1  -9  10      105.75       95.68      8.45 o 
   2  -9  10      235.22      234.21      9.25 o 
   3  -9  10      146.30      147.24     14.30 o 
   4  -9  10       75.44       71.04     13.39 o 
   5  -9  10        5.63       10.44      6.47 o 
   6  -9  10       76.79       75.95      6.21 o 
   7  -9  10      106.63      117.62      9.61 o 
   8  -9  10       36.76       29.99      7.31 o 
   9  -9  10        0.71        2.00      6.71 o 
  10  -9  10        0.43        6.83      7.52 o 
  11  -9  10        8.67       23.30     11.94 o 
  -9  -8  10       32.54       24.34      7.45 o 
  -8  -8  10       51.58       43.88      8.64 o 
  -7  -8  10       19.12       23.10      6.55 o 
  -6  -8  10       45.92       46.76      6.28 o 
  -5  -8  10        4.00       22.85     12.10 o 
  -4  -8  10      113.64      101.86      7.77 o 
  -3  -8  10       10.39       19.48      7.42 o 
  -2  -8  10       73.56       79.00      7.49 o 
  -1  -8  10        1.77       17.10      7.27 o 
   0  -8  10      567.10      497.08      9.26 o 
   1  -8  10       96.53       97.43      7.65 o 
   2  -8  10       14.45       11.61      8.27 o 
   3  -8  10      405.42      401.76     16.24 o 
   4  -8  10      259.30      213.76     14.59 o 
   5  -8  10       96.37       78.01      7.21 o 
   6  -8  10        6.22        5.57      5.83 o 
   7  -8  10      100.47       89.96      7.45 o 
   8  -8  10       71.89       61.61      6.47 o 
   9  -8  10        0.83        3.73      5.95 o 
  10  -8  10       13.60       16.84      6.58 o 
  11  -8  10        0.67       11.44      7.74 o 
 -10  -7  10       15.02       20.54     13.92 o 
  -9  -7  10        1.50       12.67      8.48 o 
  -8  -7  10       58.33       60.84     12.28 o 
  -7  -7  10        4.73        7.73     10.55 o 
  -6  -7  10       53.34       63.05      6.31 o 
  -5  -7  10        8.18       13.95      7.38 o 
  -4  -7  10      357.86      329.44     15.89 o 
  -3  -7  10       26.09       32.14      6.07 o 
  -2  -7  10       87.99       86.27      7.77 o 
  -1  -7  10        4.57        9.33      7.48 o 
   0  -7  10      407.70      361.46     12.24 o 
   1  -7  10      672.87      676.12     20.61 o 
   2  -7  10      124.74      135.62     10.85 o 
   3  -7  10       49.49       36.01     16.88 o 
   4  -7  10       53.14       53.53      7.52 o 
   5  -7  10      111.36       91.68      6.38 o 
   6  -7  10      222.84      187.64      9.31 o 
   7  -7  10        2.16       -2.01      7.13 o 
   8  -7  10       76.73       80.39      6.77 o 
   9  -7  10       24.61       33.85      7.32 o 
  10  -7  10       64.89       59.74      7.32 o 
  11  -7  10        0.40        6.22      7.60 o 
 -10  -6  10       44.92       50.24      9.19 o 
  -9  -6  10       54.86       49.34      7.64 o 
  -8  -6  10       18.51       14.22     15.28 o 
  -7  -6  10       45.69       49.60      9.11 o 
  -6  -6  10      308.33      283.43      6.99 o 
  -5  -6  10       14.53       13.36      6.02 o 
  -4  -6  10       33.86       30.69      8.91 o 
  -3  -6  10       45.64       56.10      6.39 o 
  -2  -6  10      317.64      293.40      8.39 o 
  -1  -6  10       55.35       57.42      8.07 o 
   0  -6  10      154.24      170.76     10.70 o 
   1  -6  10      414.55      324.31     13.14 o 
   3  -6  10       99.08       90.23     10.48 o 
   4  -6  10       28.51       24.60     10.25 o 
   5  -6  10      205.33      221.94     16.07 o 
   6  -6  10      140.90      164.95      6.30 o 
   7  -6  10        5.64       11.79      7.03 o 
   8  -6  10        2.13        0.98      6.84 o 
   9  -6  10        0.71       -2.97      7.07 o 
  10  -6  10       66.03       70.57      7.28 o 
  11  -6  10        7.80       13.62      7.35 o 
 -11  -5  10        2.78       21.39     12.79 o 
 -10  -5  10       64.59       55.56      8.78 o 
  -9  -5  10        1.05       -1.83      7.96 o 
  -8  -5  10        0.32       19.71     15.18 o 
  -7  -5  10        0.69        5.19      6.03 o 
  -6  -5  10      285.31      295.50      7.01 o 
  -5  -5  10        3.09       11.96      7.28 o 
  -4  -5  10       63.46       68.24     11.74 o 
  -3  -5  10        0.53        0.80      5.77 o 
  -2  -5  10      658.96      620.03     19.82 o 
  -1  -5  10      608.51      653.18     10.10 o 
   0  -5  10      462.48      438.26     16.20 o 
   2  -5  10      620.01      592.78     11.99 o 
   3  -5  10      393.67      372.22      8.91 o 
   4  -5  10      234.43      231.35      8.16 o 
   5  -5  10        3.50        0.35      7.57 o 
   6  -5  10      496.83      474.35     14.10 o 
   7  -5  10        2.06        2.40      6.17 o 
   8  -5  10       39.80       53.06      7.90 o 
   9  -5  10        9.89        8.06      8.42 o 
  10  -5  10       39.20       41.94      6.37 o 
  11  -5  10       43.35       48.87     14.63 o 
 -11  -4  10        2.43      -12.95     13.63 o 
 -10  -4  10        4.87       -0.56      8.38 o 
  -9  -4  10        0.63       24.87     11.68 o 
  -8  -4  10       85.12       80.92      7.99 o 
  -7  -4  10       18.42       15.61      7.78 o 
  -6  -4  10      154.44      176.18      8.07 o 
  -5  -4  10       27.34       33.38     10.33 o 
  -4  -4  10      373.01      354.42     11.82 o 
  -3  -4  10      111.75      101.64      7.84 o 
  -2  -4  10      343.89      322.60     11.92 o 
  -1  -4  10      286.93      242.75     12.52 o 
   0  -4  10        3.68       13.22      8.07 o 
   1  -4  10      124.98      133.91      7.44 o 
   2  -4  10      432.36      465.06     11.24 o 
   3  -4  10      415.79      413.28     11.29 o 
   4  -4  10     1398.78     1468.32     14.51 o 
   5  -4  10      121.25      113.04      7.89 o 
   6  -4  10       65.93       71.61     10.87 o 
   7  -4  10      106.16      103.63      8.55 o 
   8  -4  10      132.94      140.84      8.34 o 
   9  -4  10       14.82       28.09      7.99 o 
  10  -4  10       14.98      -11.53     11.53 o 
 -12  -3  10       66.02       58.27     13.92 o 
 -11  -3  10       29.61       30.69      7.72 o 
 -10  -3  10        0.17        4.10      8.31 o 
  -9  -3  10        3.87       -5.46      8.22 o 
  -8  -3  10      160.27      166.38      8.16 o 
  -7  -3  10       31.22       25.29     10.36 o 
  -6  -3  10       23.17       27.57     10.23 o 
  -5  -3  10      591.79      580.22     12.44 o 
  -4  -3  10     1214.69     1204.70     14.85 o 
  -3  -3  10      569.45      577.48     12.50 o 
  -2  -3  10      587.03      571.82      9.05 o 
  -1  -3  10       14.17        8.40      7.71 o 
   0  -3  10     1405.80     1275.82     37.59 o 
   1  -3  10      331.41      348.09     11.06 o 
   2  -3  10       62.27       61.58      7.15 o 
   3  -3  10      140.28      111.87     10.61 o 
   4  -3  10     1400.77     1381.57    102.07 o 
   5  -3  10      443.98      436.46     39.50 o 
   6  -3  10       64.13       33.23      7.50 o 
   7  -3  10       60.25       57.18      6.53 o 
   8  -3  10       19.60       22.89      7.93 o 
   9  -3  10      117.46      129.49     11.85 o 
  11  -3  10       20.07       14.40     12.89 o 
 -12  -2  10       15.46       19.14      8.95 o 
 -11  -2  10        9.50        9.32     12.37 o 
 -10  -2  10       12.84       17.82      8.42 o 
  -9  -2  10        0.71       -8.06     11.06 o 
  -8  -2  10        9.32        8.87      6.51 o 
  -7  -2  10        6.85       23.30      8.05 o 
  -6  -2  10       28.64       32.69      7.41 o 
  -5  -2  10      273.64      288.74     12.23 o 
  -4  -2  10      309.54      298.75      8.06 o 
  -3  -2  10     2630.44     2745.48     50.73 o 
  -2  -2  10      632.11      694.03     18.61 o 
  -1  -2  10        2.77        5.48      5.97 o 
   0  -2  10      507.33      435.03      9.78 o 
   1  -2  10      528.01      454.74     30.85 o 
   2  -2  10      807.11      866.62     25.23 o 
   3  -2  10       65.13       59.03      5.11 o 
   4  -2  10       22.57       19.61      4.88 o 
   5  -2  10      303.08      310.23      9.12 o 
   6  -2  10      377.60      388.88     16.04 o 
   7  -2  10      314.42      305.75     23.57 o 
   8  -2  10       20.14       26.98      5.59 o 
   9  -2  10      250.79      244.69      9.47 o 
  10  -2  10       24.49       28.07     12.04 o 
  11  -2  10        2.69       13.26     12.91 o 
 -12  -1  10        0.99      -13.26     13.26 o 
 -11  -1  10        7.44       16.91      8.72 o 
 -10  -1  10       96.83       95.83      8.72 o 
  -9  -1  10       80.71       70.47     11.25 o 
  -8  -1  10        3.48       12.07      8.84 o 
  -7  -1  10      182.61      154.09     23.86 o 
  -6  -1  10      123.98      140.51      6.78 o 
  -5  -1  10      119.74      103.17      7.51 o 
  -4  -1  10       72.38       77.94      7.85 o 
  -3  -1  10       82.59       50.55      8.31 o 
  -2  -1  10     1102.20     1247.94     14.09 o 
  -1  -1  10      311.87      341.34     16.23 o 
   0  -1  10       10.82        5.74      5.01 o 
   1  -1  10      267.30      217.19     10.08 o 
   2  -1  10     1027.31     1022.15     20.63 o 
   3  -1  10      987.01      957.28     38.18 o 
   4  -1  10        2.44        5.46      4.76 o 
   5  -1  10       78.60       84.24      5.49 o 
   6  -1  10      236.51      224.15      9.34 o 
   7  -1  10       44.34       52.59      8.09 o 
   8  -1  10        5.55       11.09      6.46 o 
   9  -1  10      145.33      135.57      6.25 o 
  10  -1  10       46.34       38.68      7.32 o 
  11  -1  10       41.98       38.98      8.83 o 
 -12   0  10        4.96      -13.25     13.25 o 
 -11   0  10       12.58       31.36     12.26 o 
 -10   0  10        5.90       17.72     11.54 o 
  -9   0  10      113.43      124.20      8.32 o 
  -8   0  10        7.92       25.83     10.36 o 
  -7   0  10        7.42        5.32      6.95 o 
  -6   0  10       61.83       58.80      6.67 o 
  -5   0  10      361.26      374.56     94.92 o 
  -4   0  10      203.62      194.03      6.02 o 
  -3   0  10        1.80        8.73      7.06 o 
  -2   0  10      245.13      173.08      6.37 o 
  -1   0  10      667.62      700.68     21.69 o 
   0   0  10      274.28      254.48      7.00 o 
   1   0  10      113.48      135.37      4.83 o 
   2   0  10      620.78      600.10     24.65 o 
   3   0  10     1507.04     1560.10     59.56 o 
   4   0  10       62.04       60.29      5.19 o 
   5   0  10        1.48       -4.81      6.28 o 
   6   0  10        6.49       20.62      6.06 o 
   7   0  10      204.12      220.80     17.35 o 
   8   0  10        0.44        7.75      6.40 o 
   9   0  10        1.11        1.62      6.77 o 
  10   0  10       15.39       21.67      7.08 o 
  11   0  10       42.10       34.79     14.18 o 
 -12   1  10        9.30       29.93     12.67 o 
 -11   1  10        4.56        4.41      8.70 o 
 -10   1  10       11.62       14.39     11.22 o 
  -9   1  10       34.10       27.79      7.98 o 
  -8   1  10       48.14       46.74     10.87 o 
  -7   1  10       20.77       22.77      7.97 o 
  -6   1  10        1.00       -5.57      6.05 o 
  -5   1  10      430.02      430.46      7.43 o 
  -4   1  10     1027.62     1059.94     25.84 o 
  -3   1  10        4.48        2.53      5.70 o 
  -2   1  10       25.77       29.01      4.95 o 
  -1   1  10      102.69       63.28      4.63 o 
   0   1  10      186.29      202.34      4.97 o 
   1   1  10      655.14      623.97     24.42 o 
   2   1  10        0.20       -2.74      5.01 o 
   3   1  10      575.88      581.86     24.02 o 
   4   1  10      129.37      133.02      6.42 o 
   5   1  10      900.89      867.53     27.72 o 
   6   1  10       58.53       46.73      5.42 o 
   7   1  10      805.64      763.62     27.32 o 
   8   1  10       85.90       93.07      6.90 o 
   9   1  10       18.95       34.29      6.91 o 
  10   1  10        0.69        4.75     11.03 o 
  11   1  10       14.56        7.26      6.15 o 
 -12   2  10        3.20       -2.57     10.48 o 
 -11   2  10       30.91       27.24      6.15 o 
 -10   2  10       23.51       31.55     21.84 o 
  -9   2  10       24.01       28.94      6.38 o 
  -8   2  10      132.48      116.50      7.90 o 
  -7   2  10      227.81      244.95     16.37 o 
  -6   2  10        6.50       11.42     10.53 o 
  -5   2  10      367.61      381.75     11.81 o 
  -4   2  10     1038.71     1077.96     37.82 o 
  -3   2  10      982.27     1041.75     10.82 o 
  -2   2  10      257.15      236.69      7.85 o 
  -1   2  10       41.80       32.35      5.87 o 
   0   2  10       73.06       60.75      4.83 o 
   1   2  10     1676.64     1692.71     84.30 o 
   2   2  10        3.31       10.07      5.05 o 
   3   2  10       49.19       44.93      5.36 o 
   4   2  10      116.85      121.09      6.39 o 
   5   2  10      679.36      711.73     13.16 o 
   6   2  10      135.64      120.81     12.52 o 
   7   2  10       11.24        9.44      5.64 o 
   8   2  10      102.51       93.95      7.56 o 
   9   2  10       86.44       89.85     10.47 o 
  10   2  10       17.95        8.74      7.47 o 
 -12   3  10        1.00       10.11     17.90 o 
 -11   3  10       33.30       39.34     17.72 o 
 -10   3  10       14.01       10.40      7.23 o 
  -9   3  10        0.08        1.95      7.03 o 
  -8   3  10        3.00       17.88      7.56 o 
  -7   3  10      106.15       95.95      7.97 o 
  -6   3  10     1614.99     1706.99     15.53 o 
  -5   3  10      732.45      743.79     28.34 o 
  -4   3  10       78.29       74.45      7.85 o 
  -3   3  10      850.41      891.83     21.51 o 
  -2   3  10       33.77       40.77      5.26 o 
  -1   3  10       40.66       24.82      4.96 o 
   0   3  10        4.85        2.72      5.09 o 
   1   3  10     1780.24     1694.46     48.66 o 
   2   3  10        4.71        8.39      5.17 o 
   3   3  10      702.61      609.03     15.76 o 
   4   3  10      151.94      162.78      6.47 o 
   5   3  10      411.75      419.75     14.52 o 
   6   3  10      158.70      159.41      9.25 o 
   7   3  10       56.68       51.99      7.33 o 
   8   3  10        6.35        9.23     12.35 o 
   9   3  10       29.43       31.20      7.23 o 
  10   3  10       25.17       29.82      7.70 o 
 -12   4  10       16.86       15.17     23.03 o 
 -11   4  10        0.13       -2.56      8.87 o 
 -10   4  10       13.97       20.37      8.15 o 
  -9   4  10       31.38       43.20      5.74 o 
  -8   4  10       53.83       49.76      6.31 o 
  -7   4  10      133.51      167.21     11.01 o 
  -6   4  10      123.90      141.08      8.24 o 
  -5   4  10      769.81      833.73     14.20 o 
  -4   4  10     1109.80     1135.68     32.15 o 
  -3   4  10        1.69       17.37      6.14 o 
  -2   4  10       24.77       32.00      7.28 o 
  -1   4  10     1073.00     1074.58     37.85 o 
   0   4  10       27.08       38.33      7.42 o 
   1   4  10      535.94      504.64     14.16 o 
   2   4  10        1.68        7.60      5.08 o 
   3   4  10      628.05      630.73     24.58 o 
   4   4  10       60.82       66.34      5.41 o 
   5   4  10       96.16       98.43     10.55 o 
   6   4  10       57.08       52.64      6.40 o 
   7   4  10       60.30       60.90      8.21 o 
   8   4  10       22.43       18.89      6.18 o 
   9   4  10        0.08       -5.51      7.41 o 
 -11   5  10        4.05       19.17     11.27 o 
 -10   5  10       10.61       18.36      7.04 o 
  -9   5  10       30.29       48.48      9.21 o 
  -8   5  10      111.11      118.00      8.52 o 
  -7   5  10        6.87       24.41     10.84 o 
  -6   5  10       23.72       20.25      6.78 o 
  -5   5  10      189.89      223.03     10.61 o 
  -4   5  10       33.35       45.35      7.46 o 
  -3   5  10        5.95        4.24      8.92 o 
  -2   5  10      363.77      379.56      6.18 o 
  -1   5  10     1606.45     1611.33      9.73 o 
   0   5  10        1.27       -3.13      5.33 o 
   1   5  10       30.62       35.72      4.95 o 
   2   5  10       95.67      108.65      8.82 o 
   3   5  10      314.04      318.53      5.09 o 
   4   5  10      122.86      129.53      5.61 o 
   5   5  10       18.01       20.30      8.62 o 
   6   5  10       40.83       37.51      6.38 o 
   7   5  10       40.39       45.08      6.01 o 
   8   5  10       45.25       48.63      6.42 o 
   9   5  10        5.98        9.27      7.73 o 
 -11   6  10       11.83       16.81      9.32 o 
 -10   6  10        1.85       13.91      6.20 o 
  -9   6  10       43.84       12.62     11.90 o 
  -8   6  10      104.72      117.47      8.63 o 
  -7   6  10      233.36      236.93      9.78 o 
  -6   6  10      102.01      107.53     10.83 o 
  -5   6  10      432.63      418.50      9.01 o 
  -4   6  10        1.83        9.14      6.22 o 
  -3   6  10        3.14       11.47      5.41 o 
  -2   6  10        0.12        1.06      4.73 o 
  -1   6  10      691.62      677.93      7.37 o 
   0   6  10      235.65      254.16      6.61 o 
   1   6  10      813.45      767.60     42.52 o 
   2   6  10      409.22      370.25     11.44 o 
   3   6  10       33.00       39.12      7.14 o 
   4   6  10      226.14      203.34      9.96 o 
   5   6  10       52.25       64.25     12.41 o 
   6   6  10        1.25       -3.43      6.06 o 
   7   6  10       23.59       27.47      7.73 o 
   8   6  10       24.56       47.16     12.42 o 
 -11   7  10       15.95       21.50      9.08 o 
 -10   7  10       10.20       26.07     16.40 o 
  -9   7  10        5.62       16.34      8.81 o 
  -8   7  10       17.94       41.49     11.43 o 
  -7   7  10      239.74      255.14      9.68 o 
  -6   7  10       88.71       68.09      9.67 o 
  -5   7  10        6.98       -2.11      6.34 o 
  -4   7  10      161.04      161.03      5.84 o 
  -3   7  10      392.44      403.50      5.77 o 
  -2   7  10       25.98       27.73      7.97 o 
  -1   7  10      261.18      243.61      6.05 o 
   0   7  10       45.77       41.74      5.35 o 
   1   7  10      357.26      359.12     21.48 o 
   2   7  10      298.49      285.35      9.06 o 
   3   7  10        6.83       15.58      5.20 o 
   4   7  10       46.44       60.10      6.26 o 
   5   7  10       69.41       64.81      5.56 o 
   6   7  10       75.09       64.33      6.47 o 
   7   7  10        2.66        8.49      6.45 o 
 -10   8  10       18.26      -13.00     13.53 o 
  -9   8  10       33.69       52.27     12.91 o 
  -8   8  10       55.34       70.93      8.04 o 
  -7   8  10      170.12      147.64     22.94 o 
  -6   8  10      130.37      149.38     14.72 o 
  -5   8  10       25.61       33.18      7.06 o 
  -4   8  10       17.89       16.20      6.45 o 
  -3   8  10      227.79      226.66     10.48 o 
  -2   8  10      104.72       93.25      5.07 o 
  -1   8  10       45.15       52.01      5.60 o 
   0   8  10       65.71       80.57      5.70 o 
   1   8  10        0.42        3.14     10.14 o 
   2   8  10      188.28      200.92      6.17 o 
   3   8  10       46.31       48.22      7.50 o 
   4   8  10        1.04       -1.87     13.11 o 
   5   8  10        2.86       -7.16      7.16 o 
   6   8  10       13.92        6.52      7.50 o 
  -9   9  10       26.82       14.03      9.39 o 
  -8   9  10       22.00       33.93      9.96 o 
  -7   9  10       14.94       10.91      7.13 o 
  -6   9  10       14.85       21.76      9.39 o 
  -5   9  10       84.51       83.51      7.11 o 
  -4   9  10      107.90      115.69      9.40 o 
  -3   9  10       14.27       24.19      7.72 o 
  -2   9  10      100.38       97.73      6.02 o 
  -1   9  10      220.56      233.42      8.31 o 
   0   9  10      140.50      133.49      6.17 o 
   1   9  10        5.71        6.80      8.84 o 
   2   9  10       78.78       77.17      5.78 o 
   3   9  10       86.70       96.17      7.26 o 
   4   9  10       15.39       13.89      8.16 o 
   5   9  10        0.38        1.75     10.00 o 
  -8  10  10       20.35       22.17     10.41 o 
  -7  10  10        0.38        8.68      7.87 o 
  -6  10  10        3.88       16.06      8.79 o 
  -5  10  10        6.73       -5.84     10.03 o 
  -4  10  10       27.25       37.20      8.83 o 
  -3  10  10       14.69       29.17      7.03 o 
  -2  10  10        0.57        1.72      5.37 o 
  -1  10  10       17.85       20.61      6.02 o 
   0  10  10       85.20      103.13     10.31 o 
   1  10  10       16.79       20.01      8.03 o 
   2  10  10        0.11        7.20      8.30 o 
   3  10  10       20.38        7.90      5.82 o 
  -6  11  10        0.14        8.90     12.91 o 
  -5  11  10       47.92       60.83      8.64 o 
  -4  11  10       58.40       55.06     11.40 o 
  -3  11  10       54.25       64.42      7.79 o 
  -2  11  10       71.19       69.97      6.63 o 
  -1  11  10       17.35       23.12      5.84 o 
   0  11  10       22.37       21.82      7.49 o 
   1  11  10       33.56       21.42     15.65 o 
  -2 -14  11       27.33       16.50      9.52 o 
  -1 -14  11        0.13       19.26     12.10 o 
   0 -14  11       27.51       33.74      9.32 o 
   1 -14  11       18.21       25.61     12.10 o 
   2 -14  11       28.93       22.50      9.22 o 
   3 -14  11        0.75       11.39      9.15 o 
   4 -14  11        3.15        6.96      9.51 o 
   5 -14  11       15.93       17.03     13.77 o 
  -4 -13  11        9.55       23.36     15.74 o 
  -3 -13  11        0.57        1.39      9.58 o 
  -2 -13  11        0.30       -0.06     14.74 o 
  -1 -13  11       36.27       40.64      8.72 o 
   0 -13  11        5.78       12.24     10.00 o 
   1 -13  11       75.55       73.98      8.94 o 
   2 -13  11       44.53       56.16      8.55 o 
   3 -13  11        4.46        1.29      9.53 o 
   4 -13  11       14.51       11.48     12.68 o 
   5 -13  11       70.94       71.68     13.18 o 
   6 -13  11       18.73       12.56     13.02 o 
   7 -13  11        7.94       17.67      8.86 o 
  -5 -12  11       17.06       16.31      9.21 o 
  -4 -12  11        0.59        5.36      8.54 o 
  -3 -12  11       20.60       34.64      8.71 o 
  -2 -12  11       55.88       67.57      8.56 o 
  -1 -12  11        1.13        6.53      8.27 o 
   0 -12  11       42.06       36.70      6.61 o 
   1 -12  11       12.72       18.01      8.14 o 
   2 -12  11       78.32       85.61      8.34 o 
   3 -12  11      108.34      107.00      8.81 o 
   4 -12  11      118.35      121.77     12.74 o 
   5 -12  11        6.65        3.77     12.20 o 
   6 -12  11       16.55        8.76     14.38 o 
   7 -12  11       22.85       22.93      8.37 o 
   8 -12  11        1.43        0.08      8.17 o 
  -7 -11  11        5.09       10.92      7.80 o 
  -6 -11  11       26.79       17.02      6.46 o 
  -5 -11  11       41.93       42.66     13.52 o 
  -4 -11  11       41.42       36.38     14.90 o 
  -3 -11  11        9.54       21.01      8.27 o 
  -2 -11  11        0.23      -10.66     15.95 o 
  -1 -11  11       40.22       48.98      7.88 o 
   0 -11  11       46.03       41.71      7.87 o 
   1 -11  11       12.59       24.53      8.59 o 
   2 -11  11       10.33        6.77      7.82 o 
   3 -11  11      197.03      209.76      9.18 o 
   4 -11  11      195.43      172.67     12.47 o 
   5 -11  11        0.09       -2.82     14.15 o 
   6 -11  11       17.42       14.94      7.13 o 
   7 -11  11       73.59       87.06      8.29 o 
   8 -11  11       94.17      107.11      8.72 o 
   9 -11  11        4.95       -0.83      8.22 o 
  -8 -10  11       23.44       30.78     14.72 o 
  -7 -10  11       21.73       21.45     17.90 o 
  -6 -10  11        2.34        2.37      7.11 o 
  -5 -10  11       12.02       14.46      8.31 o 
  -4 -10  11      210.73      198.62      8.61 o 
  -3 -10  11      124.09      148.29     16.85 o 
  -2 -10  11      129.33      116.77      8.14 o 
  -1 -10  11       45.73       49.30      7.77 o 
   0 -10  11      136.54      128.98     11.68 o 
   1 -10  11       36.07       38.24      8.70 o 
   2 -10  11      137.86      154.01     15.19 o 
   3 -10  11       50.84       49.64      8.82 o 
   4 -10  11      105.99      105.58     14.39 o 
   5 -10  11       30.74       24.27      8.71 o 
   6 -10  11        9.14       22.82      9.04 o 
   7 -10  11        1.25        2.56      7.79 o 
   8 -10  11       52.62       57.06      8.21 o 
   9 -10  11       46.41       55.94      8.61 o 
  10 -10  11        4.82        1.43      7.00 o 
  -8  -9  11       20.67       53.62      9.08 o 
  -7  -9  11        9.54       24.78      8.61 o 
  -6  -9  11       19.50       20.48      6.74 o 
  -5  -9  11        6.89        2.86      9.93 o 
  -4  -9  11        2.34        4.40      6.35 o 
  -3  -9  11       78.32       90.35      7.97 o 
  -2  -9  11      215.21      187.57      8.17 o 
  -1  -9  11       25.37       13.65      7.45 o 
   0  -9  11       27.57       36.59      7.55 o 
   1  -9  11      325.86      309.48      9.59 o 
   2  -9  11      368.08      361.18     27.83 o 
   3  -9  11        3.92        6.95     13.00 o 
   4  -9  11       86.32       83.38     13.59 o 
   5  -9  11      221.93      233.07     15.70 o 
   6  -9  11      103.30       95.85      7.84 o 
   7  -9  11        1.98        2.12      7.49 o 
   8  -9  11       30.26       27.60      6.60 o 
   9  -9  11       54.33       59.58      8.40 o 
  10  -9  11       86.66       71.01      8.92 o 
  -9  -8  11       15.91       20.78      7.36 o 
  -8  -8  11        0.04        8.22     14.40 o 
  -7  -8  11       33.81       40.92     12.76 o 
  -6  -8  11       89.83       87.08     11.46 o 
  -5  -8  11       16.53       20.86      5.42 o 
  -4  -8  11      115.07      103.19      6.74 o 
  -3  -8  11        2.65        7.38      9.63 o 
  -2  -8  11      140.24      132.23      7.72 o 
  -1  -8  11       67.24       79.89      7.62 o 
   0  -8  11      105.99      101.03      8.53 o 
   1  -8  11      341.94      334.47     10.71 o 
   2  -8  11      623.79      642.14     56.71 o 
   3  -8  11      113.87       80.46     17.55 o 
   4  -8  11       22.25       22.90      8.19 o 
   5  -8  11        3.74       11.91      7.96 o 
   6  -8  11      137.24      145.99      8.46 o 
   7  -8  11       64.45       61.68      8.01 o 
   8  -8  11       10.44       16.88      7.59 o 
   9  -8  11       30.40       39.74      7.97 o 
  10  -8  11       29.65       20.37      6.61 o 
  11  -8  11       28.44       18.32      7.00 o 
 -10  -7  11       27.16       18.11      9.30 o 
  -9  -7  11       21.78       12.06      8.85 o 
  -8  -7  11        8.45       13.22      8.85 o 
  -7  -7  11        1.68       -5.87      6.51 o 
  -6  -7  11       49.84       62.50      7.94 o 
  -5  -7  11      176.09      188.43     10.99 o 
  -4  -7  11      112.06       99.81      9.04 o 
  -3  -7  11      176.68      182.98      8.90 o 
  -2  -7  11       65.19       78.28      9.60 o 
  -1  -7  11      298.17      277.07      8.38 o 
   0  -7  11      726.55      721.83     12.36 o 
   1  -7  11        4.44        3.21     11.03 o 
   2  -7  11      397.14      338.99     28.12 o 
   3  -7  11      338.59      313.37      8.32 o 
   4  -7  11       60.99       78.42     10.32 o 
   5  -7  11       61.62       73.36     11.05 o 
   6  -7  11        3.22       20.69     10.09 o 
   7  -7  11       58.58       82.72      8.00 o 
   8  -7  11       82.71       67.48      6.27 o 
   9  -7  11        3.02       15.42      6.92 o 
  10  -7  11        2.58        6.76      6.29 o 
  11  -7  11       14.65       19.08      7.82 o 
 -10  -6  11        1.24       18.02      8.85 o 
  -9  -6  11       36.98       38.07     12.17 o 
  -8  -6  11      106.52      113.82     18.43 o 
  -7  -6  11       11.14        9.36      7.81 o 
  -6  -6  11       39.44       36.00      6.50 o 
  -5  -6  11       11.12       13.77      6.19 o 
  -4  -6  11      182.59      171.29      7.78 o 
  -3  -6  11       14.68       22.35      7.44 o 
  -2  -6  11       11.61        4.43      7.28 o 
  -1  -6  11      269.83      253.98      8.65 o 
   0  -6  11      934.10      854.36     13.56 o 
   1  -6  11      487.28      577.87     30.64 o 
   2  -6  11        3.79       10.83     10.21 o 
   3  -6  11      411.35      437.38     11.56 o 
   4  -6  11      486.59      497.31     11.97 o 
   5  -6  11       17.38       20.62      7.20 o 
   6  -6  11       50.60       36.04      6.61 o 
   7  -6  11       84.78       87.03      9.66 o 
   8  -6  11       92.46      120.26     18.59 o 
   9  -6  11       98.97       92.10      9.08 o 
  10  -6  11        1.37        3.95      6.33 o 
  11  -6  11       11.01        7.53      9.65 o 
 -11  -5  11        9.93       18.25     13.33 o 
 -10  -5  11        0.38       -3.40     12.41 o 
  -9  -5  11        4.30       12.53      8.15 o 
  -8  -5  11       39.74       51.49      8.39 o 
  -7  -5  11      116.11      112.21     11.52 o 
  -6  -5  11      123.10      125.24      6.46 o 
  -5  -5  11        9.46       17.58      7.53 o 
  -4  -5  11      111.35      111.64      6.38 o 
  -3  -5  11      299.14      297.44     21.24 o 
  -2  -5  11      236.31      229.84     11.94 o 
  -1  -5  11       18.08       28.03     10.77 o 
   0  -5  11     1732.53     1629.43     24.60 o 
   1  -5  11      895.68      930.30     12.78 o 
   2  -5  11       75.54       88.96     10.20 o 
   3  -5  11      102.50      124.23      7.62 o 
   4  -5  11      155.10      191.70     10.54 o 
   5  -5  11      461.45      483.72     11.47 o 
   6  -5  11       30.27       31.38      7.53 o 
   7  -5  11       74.50       56.97      6.93 o 
   8  -5  11      111.37      110.86     10.29 o 
   9  -5  11       83.00       88.75      8.12 o 
  10  -5  11       16.98       17.69      7.12 o 
  11  -5  11        0.45        4.11      7.73 o 
 -11  -4  11       15.74       27.71      7.33 o 
 -10  -4  11       23.69       30.27     12.13 o 
  -9  -4  11        3.40       27.62     11.37 o 
  -8  -4  11        2.19       27.36     11.04 o 
  -7  -4  11      295.09      280.15      8.92 o 
  -6  -4  11      184.56      165.64      8.08 o 
  -5  -4  11       55.95       67.71     10.44 o 
  -4  -4  11      158.94      160.26     11.77 o 
  -3  -4  11      273.35      263.30     11.37 o 
  -2  -4  11      600.33      556.36     13.41 o 
  -1  -4  11      462.75      471.94     16.39 o 
   0  -4  11      119.09      129.64      7.64 o 
   1  -4  11      633.58      602.74     11.95 o 
   2  -4  11      693.87      680.96      9.47 o 
   3  -4  11      273.75      284.07      8.20 o 
   4  -4  11        0.35       -9.63     10.00 o 
   5  -4  11      220.77      215.97     11.85 o 
   6  -4  11      200.17      206.80     16.14 o 
   7  -4  11      193.51      171.30     22.10 o 
   8  -4  11       11.45       21.16      6.99 o 
   9  -4  11       59.22       46.55      6.97 o 
  10  -4  11       26.06       33.75      8.79 o 
  11  -4  11       21.95       12.23     14.99 o 
 -11  -3  11       12.08       17.66     12.94 o 
 -10  -3  11       13.56       14.38      9.83 o 
  -9  -3  11       47.71       56.74      8.83 o 
  -8  -3  11       10.53       18.75      7.95 o 
  -7  -3  11        0.45        4.14     10.66 o 
  -6  -3  11      159.66      169.49      7.89 o 
  -5  -3  11      728.59      695.24     15.79 o 
  -4  -3  11        0.64        2.68      7.32 o 
  -3  -3  11       54.04       54.60      7.35 o 
  -2  -3  11     1958.54     1882.28     18.72 o 
  -1  -3  11     3760.46     3755.97     54.46 o 
   0  -3  11       46.16       49.16      5.94 o 
   1  -3  11       45.84       59.13      9.88 o 
   2  -3  11       48.13       31.61      9.86 o 
   3  -3  11      761.79      792.01     12.33 o 
   4  -3  11      254.08      293.35     11.05 o 
   5  -3  11       15.86       12.39      6.28 o 
   6  -3  11      309.10      286.05     22.24 o 
   7  -3  11      352.37      340.61     29.31 o 
   8  -3  11       32.90       38.43     12.54 o 
   9  -3  11        2.83       16.83      8.23 o 
 -12  -2  11        4.79       26.69     13.40 o 
 -11  -2  11        1.45       -6.30      8.85 o 
 -10  -2  11        0.13      -12.00     12.00 o 
  -9  -2  11      194.70      195.65      7.99 o 
  -8  -2  11       55.22       49.24      8.69 o 
  -7  -2  11      150.07      136.06      9.24 o 
  -6  -2  11        3.12       13.20      7.30 o 
  -5  -2  11      379.98      400.28      8.46 o 
  -4  -2  11      398.79      424.14      8.34 o 
  -3  -2  11      645.00      632.95      8.16 o 
  -2  -2  11      250.70      257.00      8.00 o 
  -1  -2  11     1222.62     1203.72     42.24 o 
   0  -2  11      720.28      743.20     30.90 o 
   1  -2  11      145.32      131.72      7.61 o 
   2  -2  11       40.29       33.78      6.66 o 
   3  -2  11       15.31       22.51      6.35 o 
   4  -2  11      173.40      159.67      5.38 o 
   5  -2  11       10.44       17.82      5.00 o 
   6  -2  11      150.56      142.73      5.33 o 
   7  -2  11      559.83      549.17     31.18 o 
   8  -2  11      143.91      160.01      6.02 o 
   9  -2  11      133.80      132.51     12.18 o 
  11  -2  11       20.05       11.05     13.26 o 
 -12  -1  11        1.57       -5.22      9.24 o 
 -11  -1  11       40.64       17.19     12.77 o 
 -10  -1  11        1.55       13.05     11.66 o 
  -9  -1  11       96.67      115.39     11.79 o 
  -8  -1  11       19.92       23.74      9.18 o 
  -7  -1  11      291.94      341.11      9.39 o 
  -6  -1  11       44.94       52.56      7.46 o 
  -5  -1  11       91.77       83.21      6.31 o 
  -4  -1  11      166.64      149.29     21.97 o 
  -3  -1  11     1559.11     1569.56      9.33 o 
  -2  -1  11      345.42      293.88      9.37 o 
  -1  -1  11      593.77      560.90     17.14 o 
   0  -1  11      416.81      388.64     10.33 o 
   1  -1  11      995.67     1080.38     37.92 o 
   2  -1  11      361.62      309.62      7.04 o 
   3  -1  11      147.98      130.28      5.20 o 
   4  -1  11       84.17       82.32      4.63 o 
   5  -1  11        4.44       11.40      5.18 o 
   6  -1  11      178.18      232.73      6.80 o 
   7  -1  11        0.60        1.52     10.37 o 
   8  -1  11      143.51      134.85      8.62 o 
   9  -1  11      181.53      173.67      7.27 o 
  10  -1  11        1.26        8.44      8.23 o 
  11  -1  11        3.64       -4.97      7.76 o 
 -12   0  11        1.71       30.47      9.74 o 
 -11   0  11       56.60       72.62      9.12 o 
 -10   0  11       10.17       16.26     11.72 o 
  -9   0  11        7.30       18.69     10.72 o 
  -8   0  11        2.57       20.41      7.40 o 
  -7   0  11      304.44      332.03      9.65 o 
  -6   0  11       17.52       25.09      6.48 o 
  -5   0  11       27.24       25.81      5.44 o 
  -4   0  11      403.52      394.13      9.22 o 
  -3   0  11     1227.87     1274.98     10.77 o 
  -2   0  11      491.81      510.15      7.83 o 
  -1   0  11      176.58      210.10      7.57 o 
   0   0  11      116.12      120.17      5.28 o 
   1   0  11      879.48      859.48     34.18 o 
   2   0  11      102.29      117.56      4.47 o 
   3   0  11       64.00       58.42      4.89 o 
   4   0  11     1015.02      947.23     37.19 o 
   5   0  11     2027.44     2044.80     45.06 o 
   6   0  11       24.32       38.79      6.22 o 
   7   0  11       30.80       22.57      5.59 o 
   8   0  11       83.40       83.44      5.94 o 
   9   0  11       73.96       80.34      6.32 o 
  10   0  11        8.04        1.06      7.38 o 
  11   0  11        5.96       20.74     13.43 o 
 -12   1  11        0.04        6.42     10.19 o 
 -11   1  11      100.77       84.29     21.07 o 
 -10   1  11       19.68       13.47      8.33 o 
  -9   1  11      215.02      218.11      8.69 o 
  -8   1  11        8.01       15.77      7.40 o 
  -7   1  11      545.72      538.65     25.34 o 
  -6   1  11      694.06      675.94      8.00 o 
  -5   1  11      356.82      369.80     10.35 o 
  -4   1  11      191.15      187.16      8.73 o 
  -3   1  11      115.31      110.03      7.55 o 
  -2   1  11      145.38      168.69      5.57 o 
  -1   1  11      120.96      146.70      8.82 o 
   0   1  11        3.84        6.08      4.35 o 
   1   1  11      186.60      169.24      5.42 o 
   2   1  11      239.54      227.04      5.95 o 
   3   1  11      908.78      923.96     34.46 o 
   4   1  11       53.61       77.46     14.12 o 
   5   1  11       68.21       67.46      6.28 o 
   6   1  11      475.32      460.83     18.69 o 
   7   1  11      455.91      431.23     20.46 o 
   8   1  11        7.79       10.13      5.28 o 
   9   1  11       11.91        6.96      6.17 o 
  10   1  11       14.68       30.89      5.81 o 
 -12   2  11        0.07        6.95      7.64 o 
 -11   2  11        8.65       17.56     29.46 o 
 -10   2  11        3.16       -7.01      7.01 o 
  -9   2  11      114.64      108.02      6.91 o 
  -8   2  11       56.25       60.75      5.67 o 
  -7   2  11        1.25       10.88      9.57 o 
  -6   2  11      574.74      536.92      9.73 o 
  -5   2  11     1790.93     1866.75     13.85 o 
  -4   2  11      887.04      850.13     31.51 o 
  -3   2  11       42.13       48.80      6.42 o 
  -2   2  11      287.86      241.93     21.52 o 
  -1   2  11      438.08      433.38      6.88 o 
   0   2  11        1.19        6.49      5.10 o 
   1   2  11       89.75       75.43      4.87 o 
   2   2  11      196.33      180.53      6.11 o 
   3   2  11     1653.81     1541.74     76.33 o 
   4   2  11       14.05       19.38      5.29 o 
   5   2  11      223.54      196.25     16.35 o 
   6   2  11       18.18       24.44     12.63 o 
   7   2  11      245.52      251.03      8.88 o 
   8   2  11       22.90       26.95      6.55 o 
   9   2  11        0.01       16.10      9.53 o 
  10   2  11       12.44       14.67      7.93 o 
 -12   3  11       12.04       21.28     13.43 o 
 -11   3  11       29.77       39.10     10.18 o 
 -10   3  11        0.10       12.95      5.84 o 
  -9   3  11       61.07       69.13      6.65 o 
  -8   3  11      171.81      176.93     10.96 o 
  -7   3  11      361.51      380.30      7.30 o 
  -6   3  11      225.61      236.68     11.35 o 
  -5   3  11      136.69      109.43      8.24 o 
  -4   3  11      621.71      673.06      8.13 o 
  -3   3  11      195.79      199.87      8.05 o 
  -2   3  11       40.20       42.59      7.37 o 
  -1   3  11      543.27      490.27     12.30 o 
   0   3  11       13.62       20.93      6.04 o 
   1   3  11      465.00      429.96     11.93 o 
   2   3  11      276.35      286.71     15.25 o 
   3   3  11      338.54      293.84     12.66 o 
   4   3  11      105.99      112.15     12.56 o 
   5   3  11      223.69      223.85     10.81 o 
   6   3  11       14.64       21.58     11.42 o 
   7   3  11       36.81       45.45      5.27 o 
   8   3  11       52.15       63.21      9.54 o 
   9   3  11        6.01       13.51      8.66 o 
 -11   4  11       67.18       43.80      9.32 o 
 -10   4  11       21.18       21.51      8.65 o 
  -9   4  11       16.72       25.65      5.63 o 
  -8   4  11       98.06       88.17     10.35 o 
  -7   4  11       42.79       71.56     11.12 o 
  -6   4  11       30.88       21.15      7.78 o 
  -5   4  11       67.88       82.81      8.32 o 
  -4   4  11        6.38        9.47      7.34 o 
  -3   4  11      373.25      407.25     10.45 o 
  -2   4  11        5.23       19.05      5.11 o 
  -1   4  11       11.47       21.53      9.59 o 
   0   4  11       60.32       51.83      6.90 o 
   1   4  11     1737.06     1753.73     43.96 o 
   2   4  11        0.58       16.55      4.65 o 
   3   4  11       17.53       58.77     26.03 o 
   4   4  11       26.54       44.83      5.39 o 
   5   4  11      127.57      130.79      6.67 o 
   6   4  11       26.57       33.96      8.14 o 
   7   4  11        3.20       -3.33      6.94 o 
   8   4  11       32.36       45.47      8.42 o 
   9   4  11       20.83       21.04      6.01 o 
 -11   5  11       29.39       34.10     13.87 o 
 -10   5  11       48.42       43.11     13.63 o 
  -9   5  11       41.64       41.40      8.54 o 
  -8   5  11        2.29        8.27      7.99 o 
  -7   5  11      282.99      253.00     12.21 o 
  -6   5  11      202.21      199.75      7.83 o 
  -5   5  11       22.15       46.43      9.57 o 
  -4   5  11       82.16       80.56      7.64 o 
  -3   5  11      459.67      456.01      6.28 o 
  -2   5  11       25.71       25.71      9.18 o 
  -1   5  11      174.98      155.76      5.55 o 
   0   5  11       42.59       52.33      7.79 o 
   1   5  11      380.86      350.04      5.19 o 
   2   5  11      213.34      189.96      6.51 o 
   3   5  11       54.69       67.77      6.32 o 
   4   5  11      153.16      139.68      8.21 o 
   5   5  11      173.99      158.71      7.42 o 
   6   5  11      108.74      123.70      7.05 o 
   7   5  11        2.14       -1.18      5.43 o 
   8   5  11        2.20       14.45      8.99 o 
 -11   6  11        0.49       14.47     15.93 o 
 -10   6  11       60.67       57.29      9.07 o 
  -9   6  11       84.56      110.29     12.38 o 
  -8   6  11        9.90       17.11     11.75 o 
  -7   6  11       36.30       68.35     22.36 o 
  -6   6  11       51.81       47.71      6.52 o 
  -5   6  11      160.62      163.47      7.54 o 
  -4   6  11       75.61       79.64     11.67 o 
  -3   6  11      323.50      308.42     10.98 o 
  -2   6  11      181.00      192.47      7.88 o 
  -1   6  11     1041.23     1026.12      8.02 o 
   0   6  11      125.29      123.05      5.72 o 
   1   6  11       54.87       60.08      9.47 o 
   2   6  11      141.41      139.46      6.61 o 
   3   6  11      112.46      104.62      6.63 o 
   4   6  11       40.41       32.92      6.58 o 
   5   6  11       18.18       23.22      5.98 o 
   6   6  11      114.76      114.30     10.71 o 
   7   6  11       28.40       20.30     14.70 o 
 -10   7  11        2.60       -6.63      7.54 o 
  -9   7  11       64.59       46.09     12.74 o 
  -8   7  11      151.77      140.43      9.28 o 
  -7   7  11       35.86       33.06      7.24 o 
  -6   7  11        1.78       10.30      8.08 o 
  -5   7  11      131.22      143.71      8.31 o 
  -4   7  11       17.42       20.77      7.77 o 
  -3   7  11        3.49        0.45      5.48 o 
  -2   7  11       30.47       22.50      6.43 o 
  -1   7  11      157.65      159.36      5.80 o 
   0   7  11      202.61      204.39      5.34 o 
   1   7  11       62.39       71.83      5.72 o 
   2   7  11       27.70       40.27      6.51 o 
   3   7  11       24.92       21.29      5.23 o 
   4   7  11       94.42      115.31     10.78 o 
   5   7  11       11.31       20.12      7.05 o 
   6   7  11       11.27       10.07      7.18 o 
  -9   8  11       54.68       25.88      9.24 o 
  -8   8  11       79.76       63.26     19.67 o 
  -7   8  11      158.38      165.19     10.29 o 
  -6   8  11       14.33       29.60      9.29 o 
  -5   8  11       58.91       62.06      9.31 o 
  -4   8  11       91.33       91.72     13.37 o 
  -3   8  11       85.53       84.64      6.74 o 
  -2   8  11        3.19        7.91      8.46 o 
  -1   8  11       68.27       72.64     10.00 o 
   0   8  11      265.08      265.85     14.81 o 
   1   8  11       77.54       97.65      5.81 o 
   2   8  11        0.03        1.62      5.24 o 
   3   8  11       12.12       20.24      4.92 o 
   4   8  11       53.82       51.61      5.63 o 
   5   8  11       26.21       20.82      8.04 o 
  -8   9  11       12.23       -2.49     11.22 o 
  -7   9  11       17.28        9.21      9.62 o 
  -6   9  11        3.87       -3.10      8.90 o 
  -5   9  11       11.11       19.90      8.74 o 
  -4   9  11       18.03       30.36      5.84 o 
  -3   9  11      114.70      111.76      5.56 o 
  -2   9  11      102.44      109.30      5.61 o 
  -1   9  11        6.81        6.97      7.72 o 
   0   9  11       70.00       65.02      6.86 o 
   1   9  11       47.52       44.96      6.17 o 
   2   9  11       33.29       43.96      6.26 o 
   3   9  11        0.10       10.85      5.70 o 
   4   9  11       29.56       46.14      7.56 o 
  -7  10  11       18.00       22.85     10.33 o 
  -6  10  11       17.02       17.43      9.21 o 
  -5  10  11        5.03        3.80      7.46 o 
  -4  10  11        7.39       29.92     12.79 o 
  -3  10  11       13.53        6.71      8.33 o 
  -2  10  11      120.80      107.29      5.82 o 
  -1  10  11       61.57       55.96      9.17 o 
   0  10  11        2.32       28.39     15.19 o 
   1  10  11        0.78      -10.42     10.42 o 
   2  10  11        7.96       -3.82      6.37 o 
  -5  11  11       20.81       12.03      9.59 o 
  -4  11  11        2.90       10.73      7.81 o 
  -3  11  11        4.96        6.43      6.64 o 
  -2  11  11       92.95       73.91      6.81 o 
  -1  11  11       95.92       74.87     11.10 o 
   0  11  11       11.57       16.24      6.72 o 
  -1 -14  12       49.97       49.41      9.86 o 
   0 -14  12       35.02       30.78      9.47 o 
   1 -14  12        0.85       11.51     11.30 o 
   2 -14  12        3.47       11.77      9.31 o 
   3 -14  12       36.11       38.20      9.63 o 
   4 -14  12        5.47        5.91     13.41 o 
   5 -14  12        8.33       20.18     13.40 o 
  -4 -13  12        6.60       20.72     12.07 o 
  -3 -13  12        0.15        6.76      7.36 o 
  -2 -13  12        3.57       14.36      7.24 o 
  -1 -13  12        5.65        4.34      8.79 o 
   0 -13  12       60.28       52.13      9.68 o 
   1 -13  12       13.43       23.00      9.47 o 
   2 -13  12        0.09        8.23      9.63 o 
   3 -13  12       64.56       55.49     11.40 o 
   4 -13  12      111.64      104.01     16.15 o 
   5 -13  12       71.87       63.92     13.47 o 
   6 -13  12       19.19       29.18     10.54 o 
   7 -13  12       37.82       29.63      9.08 o 
  -5 -12  12        1.96       -0.55     14.99 o 
  -4 -12  12       42.32       34.76      7.31 o 
  -3 -12  12       56.59       42.71      7.07 o 
  -2 -12  12       29.20       22.99     11.32 o 
  -1 -12  12        0.21       -3.58      8.35 o 
   0 -12  12        4.34       11.28      8.23 o 
   1 -12  12       55.09       47.28      8.57 o 
   2 -12  12       11.60       15.64      8.42 o 
   3 -12  12       71.75       51.01      8.96 o 
   4 -12  12      130.10      135.68     15.59 o 
   5 -12  12      224.03      216.95     16.68 o 
   6 -12  12       71.80       69.43      7.21 o 
   7 -12  12        3.17       14.81      8.79 o 
   8 -12  12        7.68       10.69      9.29 o 
  -6 -11  12       40.15       43.49     14.95 o 
  -5 -11  12       15.79       13.38      7.74 o 
  -4 -11  12        5.63       25.07      8.39 o 
  -3 -11  12       91.96       89.04     20.33 o 
  -2 -11  12      143.29      149.50      8.61 o 
  -1 -11  12        5.69       11.66      8.01 o 
   0 -11  12        0.11       -0.68      7.70 o 
   1 -11  12       29.88       28.46      8.23 o 
   2 -11  12       40.12       36.11      9.01 o 
   3 -11  12       43.70       44.05      8.41 o 
   4 -11  12       75.40       77.76     14.69 o 
   5 -11  12      154.11      154.45      9.04 o 
   6 -11  12       51.83       56.20      8.77 o 
   7 -11  12       37.79       46.95      7.32 o 
   8 -11  12        0.08        3.67      9.06 o 
   9 -11  12       14.81        0.90     10.64 o 
  -7 -10  12        1.25        6.80      7.50 o 
  -6 -10  12        9.08        5.14      6.94 o 
  -5 -10  12       32.75       30.80      7.02 o 
  -4 -10  12       61.72       50.96      6.86 o 
  -3 -10  12        3.90       11.31      8.08 o 
  -2 -10  12      124.57      131.08      8.34 o 
  -1 -10  12      147.76      147.08     13.70 o 
   0 -10  12       20.57       15.29      8.52 o 
   1 -10  12       86.60       71.94     12.08 o 
   2 -10  12      498.75      490.91     29.43 o 
   3 -10  12      569.00      498.23     19.78 o 
   4 -10  12       71.57       62.86     16.58 o 
   5 -10  12        2.18        2.99      8.14 o 
   6 -10  12       24.93       42.10      8.82 o 
   7 -10  12       30.48       37.43      8.93 o 
   8 -10  12       18.21       21.55      8.94 o 
   9 -10  12        0.20        5.15      7.47 o 
  -8  -9  12        4.49       15.25      6.55 o 
  -7  -9  12        4.24       17.43     10.70 o 
  -6  -9  12        0.17        8.63      8.45 o 
  -5  -9  12       24.14       20.77      6.76 o 
  -4  -9  12       93.83       89.76      8.19 o 
  -3  -9  12       27.16       28.32      6.49 o 
  -2  -9  12       12.46       20.33      7.72 o 
  -1  -9  12      188.22      205.73     17.73 o 
   0  -9  12       51.01       51.50      7.90 o 
   1  -9  12        6.99       14.46     12.25 o 
   2  -9  12      190.83      200.72     17.73 o 
   3  -9  12      356.92      334.19     19.27 o 
   4  -9  12      242.31      224.63      8.73 o 
   5  -9  12       75.76       48.28     11.26 o 
   6  -9  12       21.46        9.03      7.83 o 
   7  -9  12       41.33       46.64      8.93 o 
   8  -9  12       45.83       49.49      7.01 o 
   9  -9  12        6.62        7.73      7.04 o 
  10  -9  12        1.68        5.60      8.92 o 
  -9  -8  12        6.98        9.80      7.59 o 
  -8  -8  12       33.21       30.11     10.78 o 
  -7  -8  12       10.50       10.70     12.67 o 
  -6  -8  12        0.03       12.32     15.61 o 
  -5  -8  12       86.80       79.40      6.70 o 
  -4  -8  12      175.98      176.52      8.24 o 
  -3  -8  12      181.50      167.47      8.22 o 
  -2  -8  12        9.09        7.64      7.65 o 
  -1  -8  12       11.35        8.91      7.45 o 
   0  -8  12      713.72      706.16     12.01 o 
   1  -8  12      600.96      575.71     21.72 o 
   2  -8  12       12.72       11.00     19.10 o 
   3  -8  12       11.32       20.77     10.22 o 
   4  -8  12       34.16       43.66     10.43 o 
   5  -8  12       11.75       10.80      7.68 o 
   6  -8  12       14.87       10.77     11.07 o 
   7  -8  12       25.08       27.27      9.68 o 
   8  -8  12       53.08       46.14      8.64 o 
   9  -8  12       27.06       28.81      8.91 o 
  10  -8  12        7.59       10.55      7.13 o 
  -9  -7  12        0.10       -9.22      9.22 o 
  -8  -7  12        5.70        3.48      6.98 o 
  -7  -7  12        9.32       16.96      8.14 o 
  -6  -7  12       45.91       30.46      8.08 o 
  -5  -7  12        0.10        1.31      5.38 o 
  -4  -7  12      187.99      184.54      8.07 o 
  -3  -7  12      195.68      201.47      8.15 o 
  -2  -7  12      105.24       99.25     10.84 o 
  -1  -7  12       46.84       50.07      7.53 o 
   0  -7  12     1000.23     1015.19     13.94 o 
   1  -7  12     1479.60     1596.63     34.87 o 
   2  -7  12      603.46      620.28      9.80 o 
   3  -7  12       35.44       37.22      7.50 o 
   4  -7  12       96.98       91.38     10.61 o 
   5  -7  12       11.67       13.57      7.46 o 
   6  -7  12       27.01       57.09     10.84 o 
   7  -7  12        0.27       16.38     12.14 o 
   8  -7  12       54.24       49.98      8.10 o 
   9  -7  12      107.61       91.68      8.71 o 
  10  -7  12       31.80       29.91      7.29 o 
 -10  -6  12       22.36       19.66     13.60 o 
  -9  -6  12        5.75       13.82     12.71 o 
  -8  -6  12        2.05       -0.25      8.42 o 
  -7  -6  12       34.63       33.28      8.14 o 
  -6  -6  12      170.14      167.91      8.15 o 
  -5  -6  12      342.69      303.72      7.19 o 
  -4  -6  12       21.24       19.13      5.23 o 
  -3  -6  12       17.15       22.89      7.36 o 
  -2  -6  12      330.26      336.38      8.74 o 
  -1  -6  12      100.56       76.15     13.22 o 
   0  -6  12      116.64      110.33     14.51 o 
   1  -6  12       95.06       88.70      7.47 o 
   2  -6  12     1115.92     1118.64     13.31 o 
   3  -6  12      193.16      180.51     10.77 o 
   4  -6  12        2.91        6.75      7.14 o 
   5  -6  12      136.20      119.29     10.99 o 
   6  -6  12      115.90      111.54      8.08 o 
   7  -6  12       14.21       14.71      6.78 o 
   8  -6  12        0.52       -1.86      7.88 o 
   9  -6  12       27.64       17.40      7.96 o 
  10  -6  12       40.45       35.18      8.04 o 
  11  -6  12        2.65       -5.03      8.35 o 
 -10  -5  12        1.82        9.30     12.61 o 
  -9  -5  12        9.44       16.50     12.36 o 
  -8  -5  12        3.02       11.59     11.52 o 
  -7  -5  12       37.35       28.16     11.19 o 
  -6  -5  12      598.48      572.54     13.25 o 
  -5  -5  12      316.99      306.79     11.90 o 
  -4  -5  12       47.66       40.08     10.83 o 
  -3  -5  12      402.68      418.29     12.37 o 
  -2  -5  12     1351.71     1319.69     16.81 o 
  -1  -5  12     1446.29     1407.14     55.67 o 
   0  -5  12      194.68      174.07      8.26 o 
   1  -5  12        2.56       13.93      7.37 o 
   2  -5  12      565.54      558.32      9.43 o 
   3  -5  12      402.83      425.04      9.01 o 
   4  -5  12      260.14      239.02      8.52 o 
   5  -5  12       17.96       42.20     10.67 o 
   6  -5  12      124.75      111.55      8.30 o 
   7  -5  12      212.74      243.50     24.84 o 
   8  -5  12       90.91       87.03      7.99 o 
   9  -5  12        1.57       -1.07      8.30 o 
  10  -5  12       22.17       26.01      7.05 o 
  11  -5  12        4.74       16.75      9.04 o 
 -11  -4  12        1.57        0.61     10.50 o 
 -10  -4  12        0.15        0.22     14.13 o 
  -9  -4  12        0.34        6.07      8.18 o 
  -8  -4  12       64.99       56.67     11.42 o 
  -7  -4  12      334.52      299.52     11.86 o 
  -6  -4  12      213.16      203.00     11.39 o 
  -5  -4  12      255.93      243.45     11.74 o 
  -4  -4  12      684.00      648.90     13.28 o 
  -3  -4  12      980.26      953.68      9.08 o 
  -2  -4  12      577.57      540.49     23.55 o 
  -1  -4  12      209.74      244.18     18.95 o 
   0  -4  12     1337.85     1265.90     71.61 o 
   1  -4  12      342.81      403.35      8.52 o 
   2  -4  12      109.90      103.42     10.62 o 
   3  -4  12       82.17      102.15     10.45 o 
   4  -4  12      282.55      288.99     11.14 o 
   5  -4  12       82.33       77.79      7.59 o 
   6  -4  12        9.07        8.04      6.49 o 
   7  -4  12      212.74      203.14     14.96 o 
   8  -4  12      226.48      228.86     27.69 o 
   9  -4  12        2.04        3.21      9.40 o 
  10  -4  12        6.73        8.40      8.66 o 
  11  -4  12        1.00        4.84     13.41 o 
 -11  -3  12       13.27       17.56      8.93 o 
 -10  -3  12        0.15       16.20     10.71 o 
  -9  -3  12        1.63        9.43      9.08 o 
  -8  -3  12      133.83      127.42      9.00 o 
  -7  -3  12      405.15      398.49      7.87 o 
  -6  -3  12       14.70       18.90      7.64 o 
  -5  -3  12      310.17      315.53      8.30 o 
  -4  -3  12      727.50      733.22     25.79 o 
  -3  -3  12     1044.33     1003.46     17.14 o 
  -2  -3  12       39.53       37.95      7.13 o 
  -1  -3  12       34.86       35.45      6.52 o 
   0  -3  12      629.38      592.94     10.18 o 
   1  -3  12      208.32      197.84     10.54 o 
   2  -3  12        9.33        6.16      7.05 o 
   3  -3  12       64.21       42.79     10.17 o 
   4  -3  12        5.85        2.45     10.05 o 
   5  -3  12      231.24      241.17     27.96 o 
   6  -3  12      120.19      112.46     14.64 o 
   7  -3  12       16.48       25.35      9.07 o 
   8  -3  12       84.96       98.55     26.78 o 
   9  -3  12        3.24       -0.52      6.90 o 
  10  -3  12        4.96       18.40     12.42 o 
  11  -3  12        1.45       32.75     13.19 o 
 -11  -2  12        4.32       11.50     12.96 o 
 -10  -2  12        2.01       -1.34      8.43 o 
  -9  -2  12      122.51      131.35      9.86 o 
  -8  -2  12      195.43      197.96      7.54 o 
  -7  -2  12      106.07       97.94      8.06 o 
  -6  -2  12       18.62       13.83      6.26 o 
  -5  -2  12      887.25      901.97     34.98 o 
  -4  -2  12      254.71      266.90      9.09 o 
  -3  -2  12      926.63      924.39     15.06 o 
  -2  -2  12     1367.36     1359.11     39.21 o 
  -1  -2  12      204.76      200.53      5.90 o 
   0  -2  12        5.84        7.46      5.82 o 
   1  -2  12      449.96      459.37     27.87 o 
   2  -2  12       34.67       36.09      6.70 o 
   3  -2  12      561.59      513.04     27.48 o 
   4  -2  12      200.75      196.94      6.35 o 
   5  -2  12      181.44      199.76      7.05 o 
   6  -2  12      544.96      562.47     20.26 o 
   7  -2  12       81.63       88.92      7.05 o 
   8  -2  12       53.33       44.35      6.75 o 
   9  -2  12        0.33        2.72     11.88 o 
  10  -2  12      105.61       -1.99     11.60 o 
 -11  -1  12        0.06        8.25      8.86 o 
 -10  -1  12       27.97       46.54      8.94 o 
  -9  -1  12      224.94      203.86     12.34 o 
  -8  -1  12       83.64       84.79      9.05 o 
  -7  -1  12        0.86        1.66      8.49 o 
  -6  -1  12      253.43      262.38      8.40 o 
  -5  -1  12      368.44      348.02     55.94 o 
  -4  -1  12       52.81       62.90      6.26 o 
  -3  -1  12      521.63      529.06      9.31 o 
  -2  -1  12     1193.61     1169.08     48.84 o 
  -1  -1  12      612.92      631.68     14.42 o 
   0  -1  12      377.27      373.80     22.21 o 
   1  -1  12        4.09        9.21      4.48 o 
   2  -1  12      791.14      765.72     32.35 o 
   3  -1  12      782.10      765.75     30.70 o 
   4  -1  12       85.03       93.83      8.80 o 
   5  -1  12      213.54      189.38      5.83 o 
   6  -1  12      511.60      517.09     14.16 o 
   7  -1  12       23.30       34.28      5.85 o 
   8  -1  12        4.80       25.08      8.08 o 
   9  -1  12        6.77        6.91      7.31 o 
  10  -1  12      106.95       67.90     13.41 o 
 -11   0  12       55.05       60.85     13.02 o 
 -10   0  12      103.13       91.82     12.64 o 
  -9   0  12      401.90      392.24     12.76 o 
  -8   0  12        4.51       17.78      5.45 o 
  -7   0  12       42.57       56.00     10.63 o 
  -6   0  12       86.25       97.20      6.24 o 
  -5   0  12      330.93      305.13      9.43 o 
  -4   0  12      465.18      460.17      8.18 o 
  -3   0  12       54.11       49.89     11.99 o 
  -2   0  12      204.90      219.32     10.81 o 
  -1   0  12      306.78      292.33     10.16 o 
   0   0  12      647.27      643.23     17.86 o 
   1   0  12        4.65        1.17      5.22 o 
   2   0  12       34.09       41.60      4.67 o 
   3   0  12      228.20      211.96      5.78 o 
   4   0  12     1083.19     1031.34     28.21 o 
   5   0  12      300.85      321.69     15.67 o 
   6   0  12      290.02      278.21      8.59 o 
   7   0  12        0.88       14.56     13.97 o 
   8   0  12       48.38       57.79      8.86 o 
   9   0  12       14.49       24.62      6.25 o 
  10   0  12       50.37       39.11      6.04 o 
 -11   1  12       62.59       28.73      7.54 o 
 -10   1  12       10.27       42.32      9.65 o 
  -9   1  12       20.40       27.85      7.15 o 
  -8   1  12      444.82      439.25     42.39 o 
  -7   1  12      854.28      894.49     16.98 o 
  -6   1  12        1.64       11.80      9.53 o 
  -5   1  12      646.58      658.16     15.56 o 
  -4   1  12     1383.35     1387.37     63.09 o 
  -3   1  12      239.51      238.67      8.28 o 
  -2   1  12      122.86      122.13      6.16 o 
  -1   1  12       28.64       29.05      6.17 o 
   0   1  12      319.61      263.18      6.46 o 
   1   1  12      474.14      511.25     12.33 o 
   2   1  12       26.05       24.57      5.89 o 
   3   1  12        0.49        2.03      6.02 o 
   4   1  12      798.03      737.36      9.38 o 
   5   1  12      437.80      450.50      8.84 o 
   6   1  12        1.27        9.45      6.26 o 
   7   1  12        9.91        1.28      9.14 o 
   8   1  12       85.67       87.36      7.05 o 
   9   1  12        7.33       11.86      6.31 o 
  10   1  12        2.57       13.14      7.74 o 
 -11   2  12      107.70       98.30     10.25 o 
 -10   2  12        3.31        2.43     13.51 o 
  -9   2  12       18.91       13.18      5.84 o 
  -8   2  12        4.88       13.84     10.77 o 
  -7   2  12       67.71       58.93     12.09 o 
  -6   2  12      568.79      565.80      6.94 o 
  -5   2  12       13.71       21.67      7.57 o 
  -4   2  12      662.29      623.18     10.19 o 
  -3   2  12      277.36      283.31     10.88 o 
  -2   2  12      213.74      210.40      7.80 o 
  -1   2  12       13.89        7.03      5.25 o 
   0   2  12      226.97      224.95      7.67 o 
   1   2  12      142.10      141.43      6.30 o 
   2   2  12       39.43       55.63      6.07 o 
   3   2  12       70.62       72.82      5.45 o 
   4   2  12      329.10      313.66      7.09 o 
   5   2  12       65.97       74.15      5.55 o 
   6   2  12       55.85       62.05      6.68 o 
   7   2  12       44.25       47.41      5.89 o 
   8   2  12       55.11       42.10      6.33 o 
   9   2  12       34.20       22.76      7.56 o 
 -11   3  12       35.30       51.05      7.52 o 
 -10   3  12       50.68       31.77      7.28 o 
  -9   3  12       33.49       26.63      6.79 o 
  -8   3  12        3.70       12.85      8.87 o 
  -7   3  12       30.67       34.89      8.29 o 
  -6   3  12      212.89      222.68     11.39 o 
  -5   3  12      170.90      161.68     10.96 o 
  -4   3  12       33.49       45.95      7.33 o 
  -3   3  12       69.88       51.70     10.51 o 
  -2   3  12      185.91      180.65      6.39 o 
  -1   3  12      288.69      272.96      6.59 o 
   0   3  12      102.26       95.57      6.08 o 
   1   3  12       27.14       27.67      4.73 o 
   2   3  12      115.50      108.92      6.31 o 
   3   3  12      146.75      158.96     13.02 o 
   4   3  12       55.55       40.29      7.71 o 
   5   3  12        9.97       16.25      4.90 o 
   6   3  12      103.02      107.64      6.80 o 
   7   3  12       44.89       44.97      5.47 o 
   8   3  12        0.12        3.88      7.20 o 
   9   3  12       16.22       20.66      6.76 o 
 -11   4  12        0.71        6.27      9.17 o 
 -10   4  12       16.01       -1.11      8.63 o 
  -9   4  12       25.87       36.74     11.69 o 
  -8   4  12       11.35       26.52      9.37 o 
  -7   4  12      221.63      204.11      8.71 o 
  -6   4  12      527.17      517.81     12.84 o 
  -5   4  12      172.07      180.13      8.11 o 
  -4   4  12       30.08       24.27      7.61 o 
  -3   4  12        0.49        6.17     13.00 o 
  -2   4  12      171.93      162.40     10.59 o 
  -1   4  12      411.53      406.07     10.29 o 
   0   4  12       67.98       76.40      6.78 o 
   1   4  12       40.41       41.78      6.21 o 
   2   4  12      802.79      750.06      8.95 o 
   3   4  12      448.47      425.21     18.93 o 
   4   4  12       35.88       37.44      5.91 o 
   5   4  12        0.07        9.59      5.54 o 
   6   4  12       20.98       17.74      5.13 o 
   7   4  12       34.32       24.44      6.29 o 
   8   4  12        8.43       12.37      7.42 o 
 -11   5  12       11.72        2.74      8.34 o 
 -10   5  12        0.66       14.13      7.48 o 
  -9   5  12       27.69       12.70      6.81 o 
  -8   5  12       77.21       68.21      8.33 o 
  -7   5  12        1.38       14.43     11.33 o 
  -6   5  12      117.57      113.19      6.94 o 
  -5   5  12      249.04      243.69     16.74 o 
  -4   5  12      158.20      179.91     15.08 o 
  -3   5  12      224.59      220.82      5.91 o 
  -2   5  12        0.20        2.02      4.74 o 
  -1   5  12       79.74       74.36      6.16 o 
   0   5  12       40.64       44.09      8.58 o 
   1   5  12       81.46       82.76      8.32 o 
   2   5  12        9.71       15.37      6.94 o 
   3   5  12      136.70      118.81      6.60 o 
   4   5  12      235.17      239.24      6.25 o 
   5   5  12       25.66       30.05      6.86 o 
   6   5  12        0.76       -5.50      5.50 o 
   7   5  12       25.80       21.00      7.32 o 
   8   5  12       13.89       40.99      9.47 o 
 -10   6  12       25.32       65.13     19.77 o 
  -9   6  12       22.11       30.46      9.10 o 
  -8   6  12      218.58      206.94     12.73 o 
  -7   6  12      172.12      163.55     12.34 o 
  -6   6  12       12.48        3.66      8.38 o 
  -5   6  12       19.94       32.89     16.75 o 
  -4   6  12       46.30       54.21      7.92 o 
  -3   6  12       54.19       65.86      5.46 o 
  -2   6  12       32.42       31.54      6.24 o 
  -1   6  12       20.52       33.19      7.44 o 
   0   6  12      363.41      355.93      7.01 o 
   1   6  12      233.07      249.14      6.55 o 
   2   6  12      150.05      161.44      6.02 o 
   3   6  12        6.04        2.96     10.04 o 
   4   6  12       12.36       14.17      6.67 o 
   5   6  12       47.03       59.01      9.83 o 
   6   6  12        4.67       -1.30      8.57 o 
   7   6  12        7.75        3.75      7.42 o 
  -9   7  12        1.83       45.37     12.98 o 
  -8   7  12       25.56       45.05     12.35 o 
  -7   7  12      169.25      139.58      9.04 o 
  -6   7  12      146.21      158.04      7.40 o 
  -5   7  12       54.68       38.13      6.74 o 
  -4   7  12        8.92       10.26      6.86 o 
  -3   7  12       73.47       82.21      5.81 o 
  -2   7  12       53.82       63.52      5.22 o 
  -1   7  12        3.85       11.20     11.17 o 
   0   7  12       88.35       85.44      5.28 o 
   1   7  12      169.14      168.47      8.05 o 
   2   7  12      154.82      142.54      6.95 o 
   3   7  12       11.74        9.13      5.79 o 
   4   7  12        0.17       14.84     10.68 o 
   5   7  12        5.65       17.80      7.45 o 
   6   7  12        6.71        0.69     14.13 o 
  -9   8  12        3.97      -13.28     13.28 o 
  -8   8  12        3.17        6.83      9.12 o 
  -7   8  12        3.36        5.99      9.01 o 
  -6   8  12       20.42       23.15      8.25 o 
  -5   8  12       41.39       45.57     11.71 o 
  -4   8  12       14.30       23.89      9.34 o 
  -3   8  12       12.44       18.99      5.79 o 
  -2   8  12      113.94       95.08      5.48 o 
  -1   8  12       43.98       51.32      5.91 o 
   0   8  12       43.30       60.26      5.90 o 
   1   8  12        8.69       14.55      9.33 o 
   2   8  12       52.06       48.08      6.23 o 
   3   8  12       61.73       68.14      6.20 o 
   4   8  12        5.22       -0.32      6.46 o 
   5   8  12        6.48        6.05      6.08 o 
  -8   9  12       10.69      -10.02     11.06 o 
  -7   9  12        2.60       33.60     14.33 o 
  -6   9  12       10.34       16.09     10.02 o 
  -5   9  12       11.25       16.19      9.19 o 
  -4   9  12       52.82       48.94      7.26 o 
  -3   9  12        0.10       -4.81      5.36 o 
  -2   9  12       40.15       43.89     12.76 o 
  -1   9  12       73.06       73.32      5.65 o 
   0   9  12       54.15       67.81      7.17 o 
   1   9  12        7.18       10.77      8.89 o 
   2   9  12        0.40        9.84     12.28 o 
   3   9  12       15.71       22.17      5.86 o 
  -6  10  12        0.23        6.44      9.45 o 
  -5  10  12       27.00       47.99      7.56 o 
  -4  10  12       85.90       68.27      8.29 o 
  -3  10  12       22.66       32.96      6.43 o 
  -2  10  12        7.71        9.42      5.84 o 
  -1  10  12       16.79       17.38      5.72 o 
   0  10  12       15.76       41.07      8.00 o 
   1  10  12        1.54       13.85     10.11 o 
  -1 -14  13        0.87        0.69      9.78 o 
   0 -14  13       34.81       35.73      9.66 o 
   1 -14  13       42.30       31.93     10.98 o 
   2 -14  13       28.98       36.72      9.76 o 
   3 -14  13        1.98        6.57     10.61 o 
   4 -14  13       45.53       26.26     13.83 o 
  -3 -13  13        0.65       19.66     10.19 o 
  -2 -13  13       23.11       34.22      9.44 o 
  -1 -13  13       16.02       13.99      9.04 o 
   0 -13  13        0.01       12.50     15.77 o 
   1 -13  13       33.67       36.61      9.20 o 
   2 -13  13       29.38       21.36      9.93 o 
   3 -13  13       30.18       26.89      9.23 o 
   4 -13  13        4.84        9.43     15.82 o 
   5 -13  13       70.87       61.76     16.61 o 
   6 -13  13       28.95       35.43      9.55 o 
  -5 -12  13        9.17       16.77     14.94 o 
  -4 -12  13       24.33       23.83      7.51 o 
  -3 -12  13        0.95        6.83      8.96 o 
  -2 -12  13       67.64       61.72     10.13 o 
  -1 -12  13       53.82       54.86      8.66 o 
   0 -12  13        7.89        8.06      8.50 o 
   1 -12  13        0.75       -0.53      8.46 o 
   2 -12  13       76.34       70.11      9.88 o 
   3 -12  13      106.06       83.89     15.12 o 
   4 -12  13       38.75       59.66     17.62 o 
   5 -12  13        3.30       11.78      8.56 o 
   6 -12  13        4.43       12.43      9.71 o 
   7 -12  13       20.04       34.07     10.34 o 
  -6 -11  13        0.27       12.31      9.32 o 
  -5 -11  13        0.78       -7.28     15.22 o 
  -4 -11  13       46.89       61.39     20.78 o 
  -3 -11  13       14.75       19.83      8.48 o 
  -2 -11  13       14.86       23.30      8.25 o 
  -1 -11  13       70.99       86.21     15.16 o 
   0 -11  13       48.56       44.62      8.33 o 
   1 -11  13       49.11       57.66     10.06 o 
   2 -11  13       10.59       18.10      9.02 o 
   3 -11  13      264.55      228.51     16.46 o 
   4 -11  13      166.90      133.41     18.27 o 
   5 -11  13        4.63        9.54     10.99 o 
   6 -11  13        2.54        5.18     12.15 o 
   7 -11  13        7.14        4.01      8.99 o 
   8 -11  13       76.16       51.15     13.54 o 
  -7 -10  13        1.44       28.47      9.31 o 
  -6 -10  13        2.01       -8.63     17.00 o 
  -5 -10  13       18.36       12.22     11.84 o 
  -4 -10  13       39.35       43.87      7.54 o 
  -3 -10  13      234.50      206.98     17.23 o 
  -2 -10  13       18.56       12.35      7.96 o 
  -1 -10  13       15.64       15.14      8.05 o 
   0 -10  13      118.33      115.71      8.48 o 
   1 -10  13       62.73       63.01      9.97 o 
   2 -10  13       43.19       40.21     10.90 o 
   3 -10  13       38.01       42.64     20.19 o 
   4 -10  13      131.59      128.91      8.82 o 
   5 -10  13        3.16        2.93      8.16 o 
   6 -10  13       59.65       88.99     11.73 o 
   7 -10  13        4.79      -12.49     12.49 o 
   8 -10  13       24.31       27.16     13.02 o 
   9 -10  13        8.75       14.17     13.59 o 
  -8  -9  13        1.46       16.89      7.79 o 
  -7  -9  13        6.56       14.28      7.62 o 
  -6  -9  13       19.08       21.96      6.06 o 
  -5  -9  13        1.78        3.30      7.80 o 
  -4  -9  13       34.94       22.70      8.25 o 
  -3  -9  13      144.47      147.19      8.39 o 
  -2  -9  13      138.47      134.30      7.97 o 
  -1  -9  13       32.64       22.84     10.45 o 
   0  -9  13        8.56        9.62      9.41 o 
   1  -9  13       74.77       79.77      9.93 o 
   2  -9  13      282.91      269.67     24.86 o 
   3  -9  13       11.84       10.76      7.74 o 
   4  -9  13       11.67        3.96      7.63 o 
   5  -9  13        0.88        6.72      8.14 o 
   6  -9  13      201.81      206.45     12.08 o 
   7  -9  13        5.06        9.10      8.35 o 
   8  -9  13        0.72       21.17     12.21 o 
   9  -9  13       10.63        1.77     12.98 o 
  -9  -8  13        5.00       26.93     13.84 o 
  -8  -8  13        3.30        0.12      9.03 o 
  -7  -8  13        2.21       25.55      7.78 o 
  -6  -8  13       15.65       20.46      6.59 o 
  -5  -8  13      122.41      111.83      6.98 o 
  -4  -8  13        4.28        6.83      5.60 o 
  -3  -8  13       34.37       36.84      7.82 o 
  -2  -8  13      223.64      221.81      8.58 o 
  -1  -8  13       78.60       75.53     10.92 o 
   0  -8  13       62.62       71.14      9.66 o 
   1  -8  13      369.35      379.98     23.58 o 
   2  -8  13     1296.11     1297.63     14.50 o 
   3  -8  13       60.43       69.16     10.78 o 
   4  -8  13       54.30       81.57     11.14 o 
   5  -8  13        0.12       -3.68     11.27 o 
   6  -8  13      111.97      108.78      8.63 o 
   7  -8  13       21.02        8.92     11.51 o 
   8  -8  13       19.53       14.78      8.84 o 
   9  -8  13        0.13        5.05      8.17 o 
  10  -8  13       20.65       22.33      9.91 o 
  -9  -7  13        0.77        6.72     13.35 o 
  -8  -7  13        7.66        5.43      8.84 o 
  -7  -7  13       16.21       28.61     11.82 o 
  -6  -7  13       10.95        6.18     12.81 o 
  -5  -7  13      231.14      244.55     13.24 o 
  -4  -7  13      171.77      149.45      8.77 o 
  -3  -7  13        0.42        0.66      7.59 o 
  -2  -7  13      136.35      116.24      7.99 o 
  -1  -7  13        2.39       -0.34     10.54 o 
   0  -7  13      521.69      486.73     17.43 o 
   1  -7  13      190.13      199.89      8.32 o 
   2  -7  13      292.92      303.89     11.27 o 
   3  -7  13       16.43       14.37      7.01 o 
   4  -7  13      477.90      471.83      9.39 o 
   5  -7  13       20.76       20.47     11.17 o 
   6  -7  13       59.57       51.48     11.30 o 
   7  -7  13       47.57       80.36     11.44 o 
   8  -7  13       93.28       90.05      8.93 o 
   9  -7  13        2.08        3.28      7.58 o 
  10  -7  13        2.49        4.70      9.14 o 
 -10  -6  13        0.43       -9.70      9.70 o 
  -9  -6  13       53.44       64.25     12.96 o 
  -8  -6  13       38.87       27.49     12.06 o 
  -7  -6  13       40.29       56.81     11.73 o 
  -6  -6  13        0.07        2.03     11.30 o 
  -5  -6  13       56.47       59.49     11.45 o 
  -4  -6  13      570.01      561.93     12.99 o 
  -3  -6  13        1.38       -4.28     10.70 o 
  -2  -6  13        3.27        9.63     10.55 o 
  -1  -6  13        0.84        2.73     10.46 o 
   0  -6  13     3386.66     3454.91     34.04 o 
   1  -6  13       85.11       83.15     10.60 o 
   2  -6  13      218.27      252.32      8.32 o 
   3  -6  13       68.91       42.91     10.44 o 
   4  -6  13      241.43      260.76     10.92 o 
   5  -6  13       25.11       52.07     10.33 o 
   6  -6  13        0.27       -1.98      7.84 o 
   7  -6  13       14.96        3.90     11.30 o 
   8  -6  13       54.05       66.83      9.99 o 
   9  -6  13       35.79       40.31      8.55 o 
  10  -6  13        0.84        6.20      8.95 o 
 -10  -5  13        1.30       10.98      9.16 o 
  -9  -5  13        0.60        6.88      8.80 o 
  -8  -5  13       23.92       19.03      8.32 o 
  -7  -5  13      189.20      177.87     11.97 o 
  -6  -5  13      231.96      244.21      8.84 o 
  -5  -5  13       49.18       59.64     11.10 o 
  -4  -5  13      312.62      302.77     11.89 o 
  -3  -5  13       26.69       19.29     10.76 o 
  -2  -5  13      263.05      251.18      8.67 o 
  -1  -5  13      612.44      597.37     13.99 o 
   0  -5  13     2147.16     2019.20    135.11 o 
   1  -5  13       86.79      112.00     10.54 o 
   2  -5  13     1162.29     1066.20     10.87 o 
   3  -5  13      176.89      187.02     10.80 o 
   4  -5  13       65.24       63.93     10.38 o 
   5  -5  13      138.10      165.51     11.22 o 
   6  -5  13      119.43      107.35     11.53 o 
   7  -5  13        6.26       -7.46      7.78 o 
   8  -5  13       17.02       19.24      9.21 o 
   9  -5  13       19.74       15.25      6.76 o 
  10  -5  13       24.15       39.57      8.67 o 
 -10  -4  13        6.60       12.35      9.99 o 
  -9  -4  13       25.08       42.32     11.37 o 
  -8  -4  13        2.49       12.88     20.09 o 
  -7  -4  13       37.07       29.66      6.58 o 
  -6  -4  13     1071.78     1014.63     14.16 o 
  -5  -4  13      158.48      148.61      8.60 o 
  -4  -4  13       43.19       41.13      7.56 o 
  -3  -4  13      340.75      338.91     15.41 o 
  -2  -4  13     1216.71     1231.24     41.11 o 
  -1  -4  13        3.49        7.66      5.69 o 
   0  -4  13       33.05       26.81      6.39 o 
   1  -4  13      324.47      314.01      8.39 o 
   2  -4  13        1.98        4.62     10.02 o 
   3  -4  13       54.50       59.77      7.67 o 
   4  -4  13        0.60       10.13     10.33 o 
   5  -4  13      194.97      225.74     11.29 o 
   6  -4  13      216.66      243.17     11.66 o 
   7  -4  13      104.00      103.79      8.80 o 
   8  -4  13        0.03       10.93      9.01 o 
   9  -4  13       17.69       15.33      7.26 o 
  10  -4  13       49.16       45.65      9.47 o 
 -11  -3  13        1.82       35.84     13.39 o 
 -10  -3  13        9.98       11.73     10.42 o 
  -9  -3  13        2.32        8.98     18.75 o 
  -8  -3  13        4.63        8.37      8.82 o 
  -7  -3  13       13.99       12.65      8.59 o 
  -6  -3  13      311.17      338.83      8.71 o 
  -5  -3  13        1.39       13.16     10.13 o 
  -4  -3  13      176.69      171.27     13.52 o 
  -3  -3  13        2.52        6.11      7.46 o 
  -2  -3  13     2530.52     2544.11     29.18 o 
  -1  -3  13      670.36      735.28     39.37 o 
   0  -3  13      336.77      312.74     12.87 o 
   1  -3  13       23.61       16.64      9.81 o 
   2  -3  13        0.99        1.07      9.80 o 
   3  -3  13       11.26       16.28     10.21 o 
   4  -3  13       13.47       24.31     10.23 o 
   5  -3  13        2.56        2.93      7.31 o 
   6  -3  13      137.39      129.67     16.15 o 
   7  -3  13      192.65      178.54      9.40 o 
   8  -3  13      153.91      152.55     24.26 o 
   9  -3  13        0.03       -1.13      9.53 o 
  10  -3  13       28.56       30.36     13.19 o 
 -11  -2  13        0.81       -6.88      9.37 o 
 -10  -2  13        5.10       23.62     12.26 o 
  -9  -2  13        4.27        9.34      7.56 o 
  -8  -2  13      250.57      240.77      9.68 o 
  -7  -2  13      107.82      113.16      8.09 o 
  -6  -2  13      176.12      177.61     10.00 o 
  -5  -2  13       53.43       54.60     17.71 o 
  -4  -2  13      239.41      220.53      5.88 o 
  -3  -2  13      101.26      109.59      6.27 o 
  -2  -2  13      948.34      898.13      7.66 o 
  -1  -2  13      388.86      390.51     12.97 o 
   0  -2  13      638.78      639.33     16.63 o 
   1  -2  13      304.68      294.36      6.92 o 
   2  -2  13       41.94       33.42      6.86 o 
   3  -2  13      763.75      829.96      9.62 o 
   4  -2  13      110.62      112.45      7.33 o 
   5  -2  13        5.39       14.29      5.78 o 
   6  -2  13       23.63       24.05      4.92 o 
   7  -2  13       52.34       66.29     10.92 o 
   8  -2  13      131.88      140.04     18.11 o 
   9  -2  13       21.95       33.04     15.10 o 
  10  -2  13        2.74       12.65     13.39 o 
 -11  -1  13       11.31      -13.26     13.26 o 
 -10  -1  13        2.03        7.09     12.58 o 
  -9  -1  13       38.66       28.43      8.78 o 
  -8  -1  13      590.01      572.18     18.37 o 
  -7  -1  13       81.21       90.87      7.35 o 
  -6  -1  13       24.09       34.77      6.68 o 
  -5  -1  13       43.77       32.99      5.44 o 
  -4  -1  13      207.40      207.66      6.54 o 
  -3  -1  13       98.73      104.74      7.92 o 
  -2  -1  13      169.60      179.79      6.48 o 
  -1  -1  13       86.07       77.41      6.25 o 
   0  -1  13       65.76       79.10      8.95 o 
   1  -1  13      507.89      470.07     17.92 o 
   2  -1  13      392.45      409.89      9.39 o 
   3  -1  13       34.97       30.88      4.95 o 
   4  -1  13      736.58      783.48     21.03 o 
   5  -1  13      332.44      315.99      7.12 o 
   6  -1  13      114.34      111.79      5.92 o 
   7  -1  13        9.47       11.49      4.86 o 
   8  -1  13       69.51       83.01      6.40 o 
   9  -1  13       24.60       30.84      7.38 o 
  10  -1  13       22.03       18.45     13.53 o 
 -11   0  13        1.37       13.68      9.11 o 
 -10   0  13      116.08      115.44     22.25 o 
  -9   0  13       67.95       56.82     14.98 o 
  -8   0  13      215.83      172.75     83.35 o 
  -7   0  13      102.61       98.54      6.05 o 
  -6   0  13      328.46      314.67      7.07 o 
  -5   0  13        5.14        9.81      6.15 o 
  -4   0  13      529.03      542.06      6.69 o 
  -3   0  13      545.20      524.62      7.86 o 
  -2   0  13      237.57      220.97      6.76 o 
  -1   0  13       81.12       82.81      6.20 o 
   0   0  13       19.82       15.93      4.57 o 
   1   0  13       99.14      111.03      4.78 o 
   2   0  13      149.03      152.48     10.30 o 
   3   0  13      199.42      204.18      8.07 o 
   4   0  13        4.44        9.05      5.67 o 
   5   0  13      168.68      175.53      6.56 o 
   6   0  13      155.75      169.50     13.09 o 
   7   0  13       11.02        5.20      8.88 o 
   8   0  13        5.44        4.21      7.55 o 
   9   0  13       13.02       24.09      9.14 o 
  10   0  13       13.62       10.61      8.04 o 
 -11   1  13        0.54       14.89      9.16 o 
 -10   1  13       88.48       76.25     13.11 o 
  -9   1  13      185.00      181.62      8.75 o 
  -8   1  13      157.09      146.85      8.49 o 
  -7   1  13        0.47       -3.74     13.82 o 
  -6   1  13      129.83      151.67      9.28 o 
  -5   1  13        5.73       11.40      6.11 o 
  -4   1  13       39.82       39.10      7.76 o 
  -3   1  13      324.66      321.05     16.50 o 
  -2   1  13      274.44      282.53      7.45 o 
  -1   1  13      192.99      184.47      7.79 o 
   0   1  13       78.39       94.12      7.31 o 
   1   1  13        0.48        2.37      5.96 o 
   2   1  13      241.41      242.00     10.09 o 
   3   1  13      316.34      281.74      6.19 o 
   4   1  13       27.30       41.23      7.54 o 
   5   1  13        3.96        3.80     12.90 o 
   6   1  13       89.43      111.20      6.82 o 
   7   1  13       54.95       55.92      5.98 o 
   8   1  13        3.13       -3.55      7.06 o 
   9   1  13        3.33        1.56      8.75 o 
 -11   2  13        0.22        3.38      8.92 o 
 -10   2  13       94.16       74.93      6.39 o 
  -9   2  13        7.33       26.41      6.88 o 
  -8   2  13       39.56       42.13      5.74 o 
  -7   2  13      262.57      309.14      7.14 o 
  -6   2  13       49.29       54.03      7.79 o 
  -5   2  13       78.09       93.99     10.86 o 
  -4   2  13       34.46       39.95      7.75 o 
  -3   2  13        0.23        5.18     13.57 o 
  -2   2  13       38.20       58.14      7.62 o 
  -1   2  13      249.42      229.96     12.05 o 
   0   2  13        7.70       22.33      7.09 o 
   1   2  13        5.51       -1.77      5.22 o 
   2   2  13      140.26      154.52     11.40 o 
   3   2  13      326.30      298.75     22.18 o 
   4   2  13      208.35      184.84      6.71 o 
   5   2  13      109.62      127.94      8.82 o 
   6   2  13        0.08        6.52      5.66 o 
   7   2  13       89.74      106.36     12.94 o 
   8   2  13       16.92        1.22      7.39 o 
   9   2  13        0.19        0.47      6.15 o 
 -11   3  13        9.20       15.10      7.77 o 
 -10   3  13        0.03       -8.22      9.92 o 
  -9   3  13       84.57       71.94      6.04 o 
  -8   3  13       88.76       91.79     10.96 o 
  -7   3  13       26.63       38.05      7.80 o 
  -6   3  13      125.31      117.51     11.18 o 
  -5   3  13      361.40      323.41      9.10 o 
  -4   3  13      297.19      271.72      7.15 o 
  -3   3  13      276.37      282.46      8.16 o 
  -2   3  13       33.47       29.20      7.60 o 
  -1   3  13       22.98       23.86      6.38 o 
   0   3  13       90.36       79.21      4.84 o 
   1   3  13      254.55      261.20      8.30 o 
   2   3  13       18.25       15.18      4.76 o 
   3   3  13      209.54      211.26      9.05 o 
   4   3  13       64.24       74.50      6.53 o 
   5   3  13       66.18       77.20      5.93 o 
   6   3  13       19.55       42.82      9.19 o 
   7   3  13       10.40       12.82      6.07 o 
   8   3  13        1.62        0.54      5.74 o 
 -10   4  13       31.42       12.76     13.21 o 
  -9   4  13        2.21       20.63      8.58 o 
  -8   4  13        0.94       -8.11      8.11 o 
  -7   4  13        1.66       -5.77      8.17 o 
  -6   4  13       49.90       44.65     11.30 o 
  -5   4  13       86.41      105.95     13.09 o 
  -4   4  13       91.92       97.50      6.76 o 
  -3   4  13      401.66      393.19     13.49 o 
  -2   4  13      152.00      140.41      8.30 o 
  -1   4  13        3.09       -0.11      6.18 o 
   0   4  13       94.17      112.82      8.76 o 
   1   4  13      589.38      541.52     17.09 o 
   2   4  13      254.45      227.25      9.71 o 
   3   4  13        1.70       10.91      8.95 o 
   4   4  13        2.46        3.69     12.97 o 
   5   4  13      139.18      125.02     16.96 o 
   6   4  13       17.47       14.48      7.00 o 
   7   4  13        0.19        3.34      6.19 o 
   8   4  13        0.69        3.73     10.96 o 
 -10   5  13       83.10       74.88     21.99 o 
  -9   5  13       42.72       47.39      9.28 o 
  -8   5  13        2.07       18.32      8.81 o 
  -7   5  13       65.08       78.51     11.78 o 
  -6   5  13       45.24       65.10     12.06 o 
  -5   5  13       27.77       42.44     11.07 o 
  -4   5  13        0.03        3.48      6.34 o 
  -3   5  13       85.11       90.53      7.97 o 
  -2   5  13       84.17       88.74      6.43 o 
  -1   5  13      147.59      178.36      9.66 o 
   0   5  13      119.16      109.09     10.42 o 
   1   5  13       66.12       75.68     13.09 o 
   2   5  13       82.41       85.37      6.43 o 
   3   5  13       95.65       86.67      5.83 o 
   4   5  13       24.85       21.28     11.56 o 
   5   5  13       56.18       62.32      6.60 o 
   6   5  13       10.06       19.87      6.24 o 
   7   5  13        2.80       -2.15      6.52 o 
 -10   6  13        6.03       21.59      6.80 o 
  -9   6  13       19.18       36.05      9.03 o 
  -8   6  13        0.85        6.34      8.82 o 
  -7   6  13       57.59       57.02      8.65 o 
  -6   6  13       80.93       74.20      8.61 o 
  -5   6  13       57.62       58.68      8.48 o 
  -4   6  13        5.75       13.98     12.05 o 
  -3   6  13       16.62       37.04      8.43 o 
  -2   6  13       64.06       65.90      5.07 o 
  -1   6  13      236.50      229.00      5.61 o 
   0   6  13      120.04      108.79      5.91 o 
   1   6  13       14.65       15.62      7.92 o 
   2   6  13        0.76        8.76      6.40 o 
   3   6  13       37.45       49.63      9.51 o 
   4   6  13       14.27        8.24      5.43 o 
   5   6  13        6.99        8.92      6.28 o 
   6   6  13        6.40       20.13     16.10 o 
  -9   7  13        2.89       12.92      9.53 o 
  -8   7  13        0.40        6.57     12.62 o 
  -7   7  13       13.22       13.68      9.75 o 
  -6   7  13        0.01       10.47      8.71 o 
  -5   7  13       81.26       77.91      9.08 o 
  -4   7  13       99.02       88.66     13.54 o 
  -3   7  13       24.12       21.93      5.92 o 
  -2   7  13        8.52       18.24      8.46 o 
  -1   7  13      132.07      121.88     10.03 o 
   0   7  13      147.52      156.06      6.89 o 
   1   7  13       51.25       59.22      7.22 o 
   2   7  13       11.72       12.09      5.21 o 
   3   7  13       34.45       41.06      7.43 o 
   4   7  13       10.13       11.79      8.72 o 
   5   7  13        1.71        8.23      9.72 o 
  -8   8  13       24.59       10.93     13.40 o 
  -7   8  13       16.51       10.07      9.32 o 
  -6   8  13        6.69       22.15      8.90 o 
  -5   8  13        1.43       10.41     15.27 o 
  -4   8  13       12.02       19.38     19.53 o 
  -3   8  13       38.05       47.93      5.45 o 
  -2   8  13       62.97       75.63      7.93 o 
  -1   8  13        0.82       -5.62      6.11 o 
   0   8  13        2.63       11.46      5.48 o 
   1   8  13       55.64       71.34      7.11 o 
   2   8  13       23.83       24.37     10.63 o 
   3   8  13        8.89       23.85      7.47 o 
   4   8  13       12.08        9.73      6.63 o 
  -6   9  13       30.39       34.23     10.40 o 
  -5   9  13       10.50       34.99      7.61 o 
  -4   9  13        4.07        3.01      7.04 o 
  -3   9  13       57.24       61.88     10.92 o 
  -2   9  13       24.39       30.32      5.24 o 
  -1   9  13        6.67       26.45      9.77 o 
   0   9  13        0.55       -1.49     14.54 o 
   1   9  13        8.99       18.81      6.33 o 
   2   9  13        1.42       13.33      7.39 o 
  -4  10  13       31.68       31.54      7.72 o 
  -3  10  13        2.44       -5.44      6.67 o 
  -2  10  13       23.36       29.39      6.08 o 
  -1  10  13       47.39       59.36      6.85 o 
   1 -14  14        0.10        0.39     10.79 o 
   2 -14  14        1.38       -2.87     13.44 o 
  -2 -13  14        8.56       37.93     22.79 o 
  -1 -13  14       21.12       30.29      9.40 o 
   0 -13  14       47.30       44.43      9.47 o 
   1 -13  14       27.98       20.97     10.17 o 
   2 -13  14        7.68        8.93     11.49 o 
   3 -13  14        0.17       -0.44     18.09 o 
   4 -13  14        6.01        7.17     20.63 o 
   5 -13  14        2.98        2.64      9.33 o 
  -4 -12  14        4.11        4.25     10.86 o 
  -3 -12  14       17.50       30.65     13.69 o 
  -2 -12  14       28.59       33.42      9.12 o 
  -1 -12  14        1.81       10.42      9.61 o 
   0 -12  14       48.07       34.50      9.75 o 
   1 -12  14       74.05       58.88      9.28 o 
   2 -12  14       20.24       20.27     10.92 o 
   3 -12  14       11.55        7.15     17.61 o 
   4 -12  14       12.63       21.03     12.53 o 
   5 -12  14       54.19       58.99      9.52 o 
   6 -12  14       92.52       77.84     13.30 o 
   7 -12  14        2.34       -0.37      9.68 o 
  -6 -11  14       14.60       32.54     34.68 o 
  -5 -11  14        1.16       11.68      9.13 o 
  -4 -11  14        7.99       23.20     11.44 o 
  -3 -11  14       22.02       33.77      8.69 o 
  -2 -11  14       75.50       82.21      8.75 o 
  -1 -11  14       52.44       66.49      9.33 o 
   0 -11  14       12.17       17.31      9.18 o 
   1 -11  14        1.98        6.53      9.37 o 
   2 -11  14       19.81       18.90     11.18 o 
   4 -11  14        2.34       29.56     11.88 o 
   5 -11  14       43.96       49.94      9.08 o 
   6 -11  14       27.82       29.80      8.82 o 
   7 -11  14       16.36       12.89     13.39 o 
   8 -11  14       53.47       62.54     13.76 o 
  -7 -10  14        3.90       -7.84      7.84 o 
  -6 -10  14        1.15        8.21     11.63 o 
  -5 -10  14       16.23       36.03     10.53 o 
  -4 -10  14       37.55       47.21      8.68 o 
  -3 -10  14        2.81       -0.83      8.26 o 
  -2 -10  14      153.63      145.32      9.28 o 
  -1 -10  14      135.31      134.12      8.78 o 
   0 -10  14       35.72       31.52      8.32 o 
   1 -10  14        1.93        8.05     11.45 o 
   3 -10  14        3.94       19.97      8.37 o 
   4 -10  14      136.30      166.06     12.02 o 
   5 -10  14       43.34       56.85     12.30 o 
   6 -10  14        1.37        6.32     11.78 o 
   7 -10  14       16.76        4.70      8.96 o 
   8 -10  14       48.02       15.71     13.49 o 
  -7  -9  14        0.12        1.51      8.93 o 
  -6  -9  14        5.67       11.53     12.65 o 
  -5  -9  14       14.87       20.72      7.03 o 
  -4  -9  14       20.12       25.52      9.51 o 
  -3  -9  14       74.62       89.79      8.44 o 
  -2  -9  14        4.45        8.66      7.94 o 
  -1  -9  14      111.57      105.51      9.06 o 
   0  -9  14      150.87      144.58     10.44 o 
   1  -9  14       50.97       44.23     20.74 o 
   2  -9  14        0.00       13.08     10.86 o 
   3  -9  14       33.82       55.48      7.96 o 
   4  -9  14       92.83      104.53     11.58 o 
   5  -9  14        0.61       23.03     11.76 o 
   6  -9  14       48.67       92.90     12.14 o 
   7  -9  14       17.36       29.75      8.32 o 
   8  -9  14       14.59       36.92     12.80 o 
   9  -9  14        0.17       13.47      9.42 o 
  -8  -8  14        0.17       -0.54     13.52 o 
  -7  -8  14        9.03        1.83     12.60 o 
  -6  -8  14       11.51       18.61      9.88 o 
  -5  -8  14        9.15       25.17      9.16 o 
  -4  -8  14      130.15      121.56      6.85 o 
  -3  -8  14      132.72      136.33      8.41 o 
  -2  -8  14       57.93       61.44     11.83 o 
  -1  -8  14        4.34        0.83     13.67 o 
   0  -8  14       49.22       48.96     13.72 o 
   1  -8  14        1.30       14.78     10.66 o 
   2  -8  14      203.24      223.09     11.45 o 
   3  -8  14      207.44      210.28     11.13 o 
   4  -8  14       11.33       45.88      7.79 o 
   5  -8  14       10.14       25.48      8.27 o 
   6  -8  14      168.05      180.36      8.92 o 
   7  -8  14        1.34      -12.37     12.37 o 
   8  -8  14        4.94       -1.21     12.36 o 
   9  -8  14       23.37       20.27     13.47 o 
  -9  -7  14        3.76        9.76      9.62 o 
  -8  -7  14        5.74       41.03     12.57 o 
  -7  -7  14       46.47       42.16      8.73 o 
  -6  -7  14       25.44       26.75     11.84 o 
  -5  -7  14       17.51       26.80     11.44 o 
  -4  -7  14       49.14       66.54     11.12 o 
  -3  -7  14      204.60      212.61     12.55 o 
  -2  -7  14      516.91      520.19     16.07 o 
  -1  -7  14        1.39       12.23     13.22 o 
   0  -7  14       20.59       33.87      9.02 o 
   1  -7  14        3.72        8.28     10.22 o 
   2  -7  14      491.84      499.64     11.97 o 
   3  -7  14        5.68       -0.17      7.57 o 
   4  -7  14        0.02       52.44     10.76 o 
   5  -7  14       68.81       74.43     11.06 o 
   6  -7  14       74.31       64.29      8.27 o 
   7  -7  14       13.38       13.01      8.14 o 
   8  -7  14        3.76        3.50     12.42 o 
   9  -7  14       37.35       29.86      9.17 o 
  -9  -6  14       17.41       11.78      9.07 o 
  -8  -6  14        0.08       12.09     12.29 o 
  -7  -6  14       16.32       29.91      8.26 o 
  -6  -6  14       76.71       75.01     11.74 o 
  -5  -6  14      153.99      166.48     11.99 o 
  -4  -6  14       19.78       15.99     10.96 o 
  -3  -6  14       58.91       56.45     10.96 o 
  -2  -6  14      312.93      318.97      9.19 o 
  -1  -6  14       15.96       22.90      6.47 o 
   0  -6  14      800.38      790.15     13.18 o 
   1  -6  14       10.79       -5.79     10.28 o 
   2  -6  14      143.18      137.32      7.81 o 
   3  -6  14       12.70       51.17     10.23 o 
   4  -6  14      155.47      173.41      8.13 o 
   5  -6  14        3.76       -2.92      7.63 o 
   6  -6  14       29.21       42.67      8.29 o 
   7  -6  14       42.85       54.02      8.27 o 
   8  -6  14        2.75       56.02     11.81 o 
   9  -6  14        6.77        2.36      9.02 o 
  10  -6  14       28.45       21.04     10.17 o 
 -10  -5  14        5.27        6.31      8.17 o 
  -9  -5  14       21.20       28.31      9.85 o 
  -8  -5  14       54.99       47.90      9.26 o 
  -7  -5  14       33.02       34.30      9.46 o 
  -6  -5  14       42.26       47.54      7.97 o 
  -5  -5  14      109.24      111.99     14.88 o 
  -4  -5  14      521.73      525.24      9.00 o 
  -3  -5  14        6.49        6.97      8.93 o 
  -2  -5  14        0.22        1.30      7.34 o 
  -1  -5  14      494.24      464.44     12.43 o 
   0  -5  14        4.13       24.79     10.26 o 
   1  -5  14       24.69       19.45      9.91 o 
   2  -5  14        5.70        5.69      9.97 o 
   3  -5  14      216.49      225.11      8.02 o 
   4  -5  14      176.55      201.77     11.00 o 
   5  -5  14      103.74      118.18     11.27 o 
   6  -5  14        3.17       20.78     11.32 o 
   7  -5  14      106.46      121.09     11.82 o 
   8  -5  14       43.03       38.78     12.36 o 
   9  -5  14        2.02       12.17      7.47 o 
  10  -5  14        6.95       14.20      9.15 o 
 -10  -4  14        0.02       10.06      8.05 o 
  -9  -4  14       10.97       11.91     12.48 o 
  -8  -4  14       15.45       12.29      6.78 o 
  -7  -4  14       66.09       82.00      8.09 o 
  -6  -4  14        2.34       -1.16      7.77 o 
  -5  -4  14      118.29      136.82      8.27 o 
  -4  -4  14      609.26      612.51     20.95 o 
  -3  -4  14      151.96      135.07      7.81 o 
  -2  -4  14      358.54      335.55      7.05 o 
  -1  -4  14        9.71        9.21      6.93 o 
   0  -4  14       13.89        9.29      6.70 o 
   1  -4  14      269.37      270.92      8.32 o 
   2  -4  14       42.42       54.80      7.39 o 
   3  -4  14       44.87       43.32     10.44 o 
   4  -4  14      124.74      158.29     10.64 o 
   5  -4  14      382.09      374.15     12.13 o 
   6  -4  14       32.24       51.23      7.74 o 
   7  -4  14       11.84       24.66      7.95 o 
   8  -4  14       50.75       65.11      7.51 o 
   9  -4  14       20.27        9.99      7.22 o 
  10  -4  14        0.05        0.31      7.08 o 
 -10  -3  14        0.51        3.80      8.03 o 
  -9  -3  14        1.16        8.47     19.91 o 
  -8  -3  14       13.63        6.67      8.25 o 
  -7  -3  14       24.40       29.63      8.71 o 
  -6  -3  14      128.65      133.03      8.11 o 
  -5  -3  14        0.10        7.28      7.43 o 
  -4  -3  14      113.56      108.50      6.38 o 
  -3  -3  14        4.09        8.89      6.18 o 
  -2  -3  14       47.18       47.99      5.52 o 
  -1  -3  14       20.16       26.98      5.79 o 
   0  -3  14      159.02      160.04      8.21 o 
   1  -3  14      749.90      757.71      9.99 o 
   2  -3  14       26.50       41.93     10.02 o 
   3  -3  14       96.61       98.35     10.64 o 
   4  -3  14       51.05       76.58      7.53 o 
   5  -3  14      385.86      425.65     12.31 o 
   6  -3  14      269.63      266.84     38.67 o 
   7  -3  14       38.73       30.70      8.97 o 
   8  -3  14       10.33        4.15      9.80 o 
   9  -3  14       45.17       48.23      8.59 o 
  10  -3  14       32.63       10.58     13.16 o 
 -11  -2  14       37.25       33.74     13.48 o 
 -10  -2  14       48.74       51.99     12.84 o 
  -9  -2  14       11.16       38.70     19.78 o 
  -8  -2  14        1.43       -6.77      9.57 o 
  -7  -2  14       88.12       91.53      7.04 o 
  -6  -2  14      225.07      221.87      9.08 o 
  -5  -2  14       74.05       75.05      8.98 o 
  -4  -2  14       91.66      100.10      5.59 o 
  -3  -2  14        1.61        0.03      5.06 o 
  -2  -2  14       20.41       21.52      6.08 o 
  -1  -2  14      162.70      134.93      6.52 o 
   0  -2  14      191.70      204.77      8.58 o 
   1  -2  14      211.53      207.48      6.87 o 
   2  -2  14      489.41      576.14     29.07 o 
   3  -2  14      444.90      460.54     11.68 o 
   4  -2  14       13.08       19.86      8.05 o 
   5  -2  14       57.41       63.49      9.10 o 
   6  -2  14      103.93      122.01     17.19 o 
   7  -2  14       45.78       48.23      7.07 o 
   8  -2  14        0.31        8.92      9.30 o 
   9  -2  14        3.90        9.16     12.57 o 
  10  -2  14       16.54       13.20     16.86 o 
 -11  -1  14        1.02       13.02     13.33 o 
 -10  -1  14       68.85       70.04     12.92 o 
  -9  -1  14      134.28      132.36      7.34 o 
  -8  -1  14       64.96       66.88      9.02 o 
  -7  -1  14       10.87       17.18      5.95 o 
  -6  -1  14       83.98      109.62      6.52 o 
  -5  -1  14       57.38       41.36      4.88 o 
  -4  -1  14       17.51       24.12      4.72 o 
  -3  -1  14        1.88        4.83      4.69 o 
  -2  -1  14       63.83       79.84      7.81 o 
  -1  -1  14      638.75      597.93      8.37 o 
   0  -1  14      125.89      118.50     16.24 o 
   1  -1  14       16.21        2.66      8.35 o 
   2  -1  14       13.93       16.83      4.79 o 
   3  -1  14      492.97      471.16     13.28 o 
   4  -1  14      290.37      252.85     10.22 o 
   5  -1  14        7.22       17.07      5.12 o 
   6  -1  14       43.10       55.16      5.88 o 
   7  -1  14       31.62       33.52      6.38 o 
   8  -1  14       17.07        4.12      6.24 o 
   9  -1  14        1.55       -1.90      9.11 o 
 -11   0  14       20.96       12.50      8.17 o 
 -10   0  14       23.20       19.02      9.04 o 
  -9   0  14       43.77       41.72      6.19 o 
  -8   0  14      267.87      250.52      7.42 o 
  -7   0  14      142.89      140.41      7.00 o 
  -6   0  14       26.86       39.87      5.05 o 
  -5   0  14        5.57        6.21      5.34 o 
  -4   0  14       38.59       37.35      4.80 o 
  -3   0  14        0.82        2.60      7.45 o 
  -2   0  14       21.71       31.85      7.42 o 
  -1   0  14       68.14       92.18     11.15 o 
   0   0  14      118.80      138.19      7.19 o 
   1   0  14      189.70      189.29     12.96 o 
   2   0  14       46.05       62.53      4.59 o 
   3   0  14       77.66       75.71      4.65 o 
   4   0  14      356.44      344.79     10.09 o 
   5   0  14      123.41      124.97      7.53 o 
   6   0  14       11.82       11.07      6.88 o 
   7   0  14       23.36       30.22      9.91 o 
   8   0  14       14.67       16.95      7.60 o 
   9   0  14       14.41       26.44     13.02 o 
 -11   1  14        6.76       25.01      9.78 o 
 -10   1  14       10.77       14.47      7.15 o 
  -9   1  14        3.00        6.45     21.12 o 
  -8   1  14        3.72       17.96      6.45 o 
  -7   1  14       68.86       62.66      7.95 o 
  -6   1  14       21.02       26.26      7.80 o 
  -5   1  14        0.64        8.90     14.21 o 
  -4   1  14       14.15       22.83      7.69 o 
  -3   1  14      457.42      415.82      7.58 o 
  -2   1  14       39.87       60.92      8.24 o 
  -1   1  14       12.04       19.67      6.18 o 
   0   1  14       12.77       25.66      5.26 o 
   1   1  14       97.98      110.19      6.80 o 
   2   1  14      103.26       99.44      5.57 o 
   3   1  14        3.44       -2.83     12.06 o 
   4   1  14      168.14      160.97     41.99 o 
   5   1  14      197.77      198.12      8.49 o 
   6   1  14       24.11       15.46      6.93 o 
   7   1  14        0.76       13.49      7.04 o 
   8   1  14        3.56       15.61      7.88 o 
   9   1  14       16.76       31.52      7.97 o 
 -10   2  14       15.02       24.08      7.25 o 
  -9   2  14        0.27        3.93      6.90 o 
  -8   2  14        8.49        5.06     19.41 o 
  -7   2  14       27.90       37.55      6.94 o 
  -6   2  14        0.99        9.27      7.60 o 
  -5   2  14        0.80       16.73     10.90 o 
  -4   2  14       16.09        9.62     11.15 o 
  -3   2  14      200.95      205.36      8.14 o 
  -2   2  14      202.27      171.92      7.07 o 
  -1   2  14       42.43       42.91      7.59 o 
   0   2  14       70.37       60.47      4.87 o 
   1   2  14      224.56      224.63      6.64 o 
   2   2  14      124.97      113.20      6.30 o 
   3   2  14       60.35       54.01      5.57 o 
   4   2  14        5.42       -3.17      6.33 o 
   5   2  14       71.91       78.24      5.87 o 
   6   2  14       18.96       22.60      6.78 o 
   7   2  14       37.75       50.26      8.08 o 
   8   2  14        0.90        4.88      7.40 o 
 -10   3  14       17.90       22.43      9.20 o 
  -9   3  14       32.67       97.99     14.74 o 
  -8   3  14        6.49        3.53     14.82 o 
  -7   3  14       19.70       21.39      6.65 o 
  -6   3  14        6.73        7.82     11.63 o 
  -5   3  14      150.92      135.04     11.80 o 
  -4   3  14       98.01      110.36      8.12 o 
  -3   3  14       16.50       20.04      7.81 o 
  -2   3  14       70.34       78.56      7.52 o 
  -1   3  14      240.26      225.49      5.85 o 
   0   3  14      270.39      252.17     12.95 o 
   1   3  14       18.63       29.01      6.21 o 
   2   3  14      420.99      395.10      7.08 o 
   3   3  14      278.17      253.17     13.21 o 
   4   3  14        7.68       21.97      9.16 o 
   5   3  14        0.06       -1.67      9.82 o 
   6   3  14        2.61        7.14      6.14 o 
   7   3  14       36.71       19.21      8.82 o 
   8   3  14        0.23        2.05      8.59 o 
 -10   4  14        0.53       -1.89      6.55 o 
  -9   4  14       51.42       49.70      7.46 o 
  -8   4  14        9.10       26.13      6.93 o 
  -7   4  14        0.29        5.37     11.49 o 
  -6   4  14        0.93        3.11      8.12 o 
  -5   4  14       97.41      103.39     11.07 o 
  -4   4  14      206.60      181.95     20.59 o 
  -3   4  14       87.13       98.38      8.09 o 
  -2   4  14        1.57        6.34      6.32 o 
  -1   4  14       25.79       37.19     11.66 o 
   0   4  14       85.10       92.59      7.99 o 
   1   4  14       27.84       33.32      7.39 o 
   2   4  14       21.07       22.35      6.55 o 
   3   4  14      229.55      224.54      8.84 o 
   4   4  14       27.36       32.10      5.82 o 
   5   4  14       13.19       10.93      7.95 o 
   6   4  14        0.17        0.04      8.83 o 
   7   4  14       20.38       45.69     18.73 o 
  -9   5  14       12.30        7.28      7.46 o 
  -8   5  14        2.84        7.69      8.76 o 
  -7   5  14        1.38       27.81     12.07 o 
  -6   5  14        1.49       28.72     11.31 o 
  -5   5  14       91.04      120.74     17.15 o 
  -4   5  14      205.35      186.56      7.19 o 
  -3   5  14       85.59       80.35      8.27 o 
  -2   5  14      114.34      106.03     11.46 o 
  -1   5  14        1.75       -5.01      5.01 o 
   0   5  14      123.80      112.76      5.40 o 
   1   5  14      126.02      113.64      5.95 o 
   2   5  14        5.13        8.01      5.56 o 
   3   5  14        8.89       29.95      8.37 o 
   4   5  14       10.56       14.89      9.89 o 
   5   5  14       32.53       29.18      6.34 o 
   6   5  14        0.19        7.15      7.34 o 
  -9   6  14       13.88       38.98     18.25 o 
  -8   6  14       20.70       29.66      9.18 o 
  -7   6  14        2.75       -1.91      9.17 o 
  -6   6  14       52.10       65.57      9.11 o 
  -5   6  14        9.69        9.01      8.31 o 
  -4   6  14       21.73       33.78      6.69 o 
  -3   6  14       42.72       40.49      5.92 o 
  -2   6  14      149.19      177.37      6.89 o 
  -1   6  14       17.50       20.07      6.64 o 
   0   6  14       68.19       67.44     11.16 o 
   1   6  14      184.64      173.77      5.68 o 
   2   6  14       22.20       20.47      5.37 o 
   3   6  14        6.52        1.67      6.20 o 
   4   6  14        4.97        5.82      6.19 o 
   5   6  14       31.54       44.37      9.13 o 
  -8   7  14        0.85       -2.58      9.44 o 
  -7   7  14        6.59       -0.35      7.84 o 
  -6   7  14      124.20      136.18     10.00 o 
  -5   7  14       51.54       53.07      7.95 o 
  -4   7  14       15.54       31.47      8.38 o 
  -3   7  14       13.31        9.28      5.93 o 
  -2   7  14       13.03       12.14      6.24 o 
  -1   7  14       69.07       64.69      6.10 o 
   0   7  14        0.12       11.19      5.22 o 
   1   7  14       45.55       51.43      5.57 o 
   2   7  14       23.16       57.40     16.93 o 
   3   7  14       39.40       37.91     17.50 o 
   4   7  14        6.43       24.67      6.60 o 
  -7   8  14        0.61        3.07      8.00 o 
  -6   8  14       49.95       44.80      8.15 o 
  -5   8  14       61.57       71.47      8.29 o 
  -4   8  14       52.38       66.81     14.17 o 
  -3   8  14       16.72       14.73      7.25 o 
  -2   8  14        6.27       14.21     10.52 o 
  -1   8  14       34.27       28.82      6.29 o 
   0   8  14        0.30        1.24      6.96 o 
   1   8  14        0.79        4.61      7.55 o 
   2   8  14       10.46       -1.90      7.60 o 
   3   8  14       35.53       37.60      7.73 o 
  -5   9  14        1.35        9.88      9.50 o 
  -4   9  14       29.87       39.49      9.37 o 
  -3   9  14       51.29       40.36      7.40 o 
  -2   9  14        6.19        7.08      6.52 o 
  -1   9  14       74.76       85.39      6.02 o 
   0   9  14        6.50       -5.87      5.87 o 
  -2 -13  15        2.14        6.11     13.70 o 
  -1 -13  15       36.52       26.76      9.70 o 
   0 -13  15       10.41       11.81     10.58 o 
   1 -13  15       14.04       26.53     11.65 o 
   2 -13  15       42.00       24.51     16.62 o 
   3 -13  15       18.60       22.05     23.36 o 
   4 -13  15       21.11       44.04     13.92 o 
  -4 -12  15       10.08       26.79      9.57 o 
  -3 -12  15        0.25        8.95      9.42 o 
  -2 -12  15        0.93        4.95     16.88 o 
  -1 -12  15       31.89       29.67      9.28 o 
   0 -12  15       53.59       51.19     11.35 o 
   1 -12  15       20.31       21.36     11.84 o 
   2 -12  15        4.46        9.79     20.55 o 
   4 -12  15       16.24       16.64      9.15 o 
   5 -12  15       31.51       36.84     12.89 o 
   6 -12  15        1.00       -9.57      9.57 o 
  -5 -11  15       18.47       22.39      8.05 o 
  -4 -11  15       14.23       25.47      9.32 o 
  -3 -11  15       39.46       29.58      9.27 o 
  -2 -11  15        2.12       13.14      9.05 o 
  -1 -11  15        0.75        2.59      9.54 o 
   0 -11  15       47.59       57.72     16.98 o 
   1 -11  15       98.70       98.03     13.00 o 
   3 -11  15        8.77       13.90     12.09 o 
   4 -11  15        2.21       13.52      8.59 o 
   5 -11  15       50.90       60.77     12.88 o 
   6 -11  15       20.62       54.58     12.64 o 
   7 -11  15        2.91        3.36     13.16 o 
  -6 -10  15        5.17        9.52     23.08 o 
  -5 -10  15        0.03       -1.98     10.11 o 
  -4 -10  15       10.84       19.25      8.82 o 
  -3 -10  15       74.76       72.88      8.81 o 
  -2 -10  15       32.90       29.95      9.26 o 
  -1 -10  15        0.26       -4.85      9.31 o 
   0 -10  15       99.63       85.77     10.71 o 
   1 -10  15        1.09       -0.05     20.86 o 
   2 -10  15        5.40        6.30      8.02 o 
   3 -10  15       25.31       45.28      8.15 o 
   4 -10  15        0.30        4.11     11.76 o 
   5 -10  15      155.45      133.39      9.37 o 
   6 -10  15       18.17       19.27      9.11 o 
   7 -10  15       10.88        6.59      9.46 o 
   8 -10  15        2.46       32.04     13.59 o 
  -7  -9  15       18.48       32.83     13.29 o 
  -6  -9  15       10.76       24.49     12.12 o 
  -5  -9  15       29.40       37.18      8.69 o 
  -4  -9  15        0.15       -4.07      8.44 o 
  -3  -9  15       13.66       29.31      8.33 o 
  -2  -9  15      145.35      160.81     12.50 o 
  -1  -9  15      161.68      166.55     15.05 o 
   0  -9  15       18.77       26.28     18.09 o 
   1  -9  15        0.30        1.80     10.91 o
[truncated: 76,352 more chars]
